# Supplementary material for: Temporal and spatial variation in bacterial communities of “Jonagold” apple (Malus x domestica Borkh.) and “Conference” pear (Pyrus communis L.) floral nectar
Source: Microbiologyopen. 2019 Aug 22;8(12):e918. doi: 10.1002/mbo3.918 (PMC6925153; doi:10.1002/mbo3.918)
Supplement: Supplementary file 1 [file MBO3-8-e918-s001.xlsx]

## Sheet: Sheet 1
Table S1: GPS coordinates of the different orchards sampled in this study. The study was performed in orchards of 15 Belgian growers, each exploiting an orchard with apple (Malus x domestica Borkh. ‘Jonagold’) and pear (Pyrus communis L. ‘Conference’).
No. Grower	Latitude	Longitude	Province	Village
1	50.82	4.77104	Vlaams Brabant	Bierbeek
2	50.8265	4.78135	Vlaams Brabant	Bierbeek
3	50.811	4.88913	Vlaams Brabant	Tienen
4	50.7998	4.99997	Vlaams Brabant	Tienen
5	50.8047	5.07271	Vlaams Brabant	Linter
6	50.7386	5.14869	Limburg	Sint-Truiden
7	50.7697	5.15887	Limburg	Sint-Truiden
8	50.7841	5.17358	Limburg	Sint-Truiden
9	50.9171	5.10522	Limburg	Halen
10	50.9338	5.04147	Vlaams Brabant	Bekkevoort
11	50.8935	4.92649	Vlaams Brabant	Tielt-Winge
12	50.7581	5.50179	Limburg	Tongeren
13	50.7482	5.46326	Limburg	Tongeren
14	50.8381	5.44625	Limburg	Hoeselt
15	50.819	5.36014	Limburg	Borgloon
