# Supplementary material for: Temporal and spatial variation in bacterial communities of “Jonagold” apple (Malus x domestica Borkh.) and “Conference” pear (Pyrus communis L.) floral nectar
Source: Microbiologyopen. 2019 Aug 22;8(12):e918. doi: 10.1002/mbo3.918 (PMC6925153; doi:10.1002/mbo3.918)
Supplement: Supplementary file 2 [file MBO3-8-e918-s002.xlsx]

## Sheet: Blad1
Table S2. Primer design and sample-specific barcodes
Illumina Primer Design
Forward	<Forward Adapter> <i5> <pad> <link> <Forward Target Specific Primer>
Reverse	<Reverse Adapter> <i7> <pad> <link> <Reverse Target Specific Primer>
Adapter (Forward)	AATGATACGGCGACCACCGAGATCTACAC
Adapter (Reverse)	CAAGCAGAAGACGGCATACGAGAT
i5 (Forward)	see sample barcodes
i7 (Reverse)	see sample barcodes
pad (Forward)	TATGGTAATT
pad (Reverse)	AGTCAGTCAG
link (Forward)	GT
link (Reverse)	CC
Forward primer (515F)	5' - GTG CCA GCM GCC GCG GTA A - 3'
Reverse primer (806R)	5' - GGA CTA CHV GGG TWT CTA AT - 3'
Sample Barcodes
Tree species	Day	Orchard	Tree	Sample_ID	Sample_Name	Index (i7)	Sequence	Index (i5)	Sequence
Apple	1	1	1	199	Appel 1	SB707	ACGTGCGC	SA501	ATCGTACG
Apple	1	1	2	211	Appel 2	SB707	ACGTGCGC	SA502	ACTATCTG
Apple	1	1	3	223	Appel 3	SB707	ACGTGCGC	SA503	TAGCGAGT
Apple	1	1	4	235	Appel 4	SB707	ACGTGCGC	SA504	CTGCGTGT
Apple	1	2	1	247	Appel 5	SB707	ACGTGCGC	SA505	TCATCGAG
Apple	1	2	2	259	Appel 6	SB707	ACGTGCGC	SA506	CGTGAGTG
Apple	1	2	3	271	Appel 7	SB707	ACGTGCGC	SA507	GGATATCT
Apple	1	2	4	283	Appel 8	SB707	ACGTGCGC	SA508	GACACCGT
Apple	1	3	1	200	Appel 9	SB708	ATAGTACC	SA501	ATCGTACG
Apple	1	3	2	212	Appel 10	SB708	ATAGTACC	SA502	ACTATCTG
Apple	1	3	3	224	Appel 11	SB708	ATAGTACC	SA503	TAGCGAGT
Apple	1	3	4	236	Appel 12	SB708	ATAGTACC	SA504	CTGCGTGT
Apple	1	4	1	248	Appel 13	SB708	ATAGTACC	SA505	TCATCGAG
Apple	1	4	2	260	Appel 14	SB708	ATAGTACC	SA506	CGTGAGTG
Apple	1	4	3	272	Appel 15	SB708	ATAGTACC	SA507	GGATATCT
Apple	1	4	4	284	Appel 16	SB708	ATAGTACC	SA508	GACACCGT
Apple	1	5	1	201	Appel 17	SB709	GCGTATAC	SA501	ATCGTACG
Apple	1	5	2	213	Appel 18	SB709	GCGTATAC	SA502	ACTATCTG
Apple	1	5	3	225	Appel 19	SB709	GCGTATAC	SA503	TAGCGAGT
Apple	1	5	4	237	Appel 20	SB709	GCGTATAC	SA504	CTGCGTGT
Apple	1	6	1	249	Appel 21	SB709	GCGTATAC	SA505	TCATCGAG
Apple	1	6	2	261	Appel 22	SB709	GCGTATAC	SA506	CGTGAGTG
Apple	1	6	3	273	Appel 23	SB709	GCGTATAC	SA507	GGATATCT
Apple	1	6	4	285	Appel 24	SB709	GCGTATAC	SA508	GACACCGT
Apple	1	7	1	202	Appel 25	SB710	TGCTCGTA	SA501	ATCGTACG
Apple	1	7	2	214	Appel 26	SB710	TGCTCGTA	SA502	ACTATCTG
Apple	1	7	4	226	Appel 28	SB710	TGCTCGTA	SA503	TAGCGAGT
Apple	1	8	1	238	Appel 29	SB710	TGCTCGTA	SA504	CTGCGTGT
Apple	1	8	2	250	Appel 30	SB710	TGCTCGTA	SA505	TCATCGAG
Apple	1	8	3	262	Appel 31	SB710	TGCTCGTA	SA506	CGTGAGTG
Apple	1	8	4	274	Appel 32	SB710	TGCTCGTA	SA507	GGATATCT
Apple	1	9	1	286	Appel 33	SB710	TGCTCGTA	SA508	GACACCGT
Apple	1	9	2	203	Appel 34	SB711	AACGCTGA	SA501	ATCGTACG
Apple	1	9	3	215	Appel 35	SB711	AACGCTGA	SA502	ACTATCTG
Apple	1	9	4	227	Appel 36	SB711	AACGCTGA	SA503	TAGCGAGT
Apple	1	10	1	239	Appel 37	SB711	AACGCTGA	SA504	CTGCGTGT
Apple	1	10	2	251	Appel 38	SB711	AACGCTGA	SA505	TCATCGAG
Apple	1	10	3	263	Appel 39	SB711	AACGCTGA	SA506	CGTGAGTG
Apple	1	10	4	275	Appel 40	SB711	AACGCTGA	SA507	GGATATCT
Apple	1	11	1	287	Appel 41	SB711	AACGCTGA	SA508	GACACCGT
Apple	1	11	2	204	Appel 42	SB712	CGTAGCGA	SA501	ATCGTACG
Apple	1	11	3	216	Appel 43	SB712	CGTAGCGA	SA502	ACTATCTG
Apple	1	11	4	228	Appel 44	SB712	CGTAGCGA	SA503	TAGCGAGT
Apple	1	12	1	240	Appel 45	SB712	CGTAGCGA	SA504	CTGCGTGT
Apple	1	12	2	252	Appel 46	SB712	CGTAGCGA	SA505	TCATCGAG
Apple	1	12	3	264	Appel 47	SB712	CGTAGCGA	SA506	CGTGAGTG
Apple	1	12	4	276	Appel 48	SB712	CGTAGCGA	SA507	GGATATCT
Apple	1	13	1	288	Appel 49	SB712	CGTAGCGA	SA508	GACACCGT
Apple	1	13	2	97	Appel 50	SA701	CGAGAGTT	SB501	CTACTATA
Apple	1	13	3	109	Appel 51	SA701	CGAGAGTT	SB502	CGTTACTA
Apple	1	13	4	121	Appel 52	SA701	CGAGAGTT	SB503	AGAGTCAC
Apple	1	14	1	133	Appel 53	SA701	CGAGAGTT	SB504	TACGAGAC
Apple	1	14	2	98	Appel 54	SA702	GACATAGT	SB501	CTACTATA
Apple	1	14	3	110	Appel 55	SA702	GACATAGT	SB502	CGTTACTA
Apple	1	14	4	122	Appel 56	SA702	GACATAGT	SB503	AGAGTCAC
Apple	1	15	2	99	Appel 58	SA703	ACGCTACT	SB501	CTACTATA
Apple	1	15	3	111	Appel 59	SA703	ACGCTACT	SB502	CGTTACTA
Apple	1	15	4	123	Appel 60	SA703	ACGCTACT	SB503	AGAGTCAC
Apple	2	1	1	135	Appel 61	SA703	ACGCTACT	SB504	TACGAGAC
Apple	2	1	2	100	Appel 62	SA704	ACTCACTG	SB501	CTACTATA
Apple	2	1	3	112	Appel 63	SA704	ACTCACTG	SB502	CGTTACTA
Apple	2	1	4	124	Appel 64	SA704	ACTCACTG	SB503	AGAGTCAC
Apple	2	2	1	136	Appel 65	SA704	ACTCACTG	SB504	TACGAGAC
Apple	2	2	2	101	Appel 66	SA705	TGAGTACG	SB501	CTACTATA
Apple	2	4	1	137	Appel 69	SA705	TGAGTACG	SB504	TACGAGAC
Apple	2	4	2	102	Appel 70	SA706	CTGCGTAG	SB501	CTACTATA
Apple	2	4	3	114	Appel 71	SA706	CTGCGTAG	SB502	CGTTACTA
Apple	2	5	1	138	Appel 73	SA706	CTGCGTAG	SB504	TACGAGAC
Apple	2	5	2	103	Appel 74	SA707	TAGTCTCC	SB501	CTACTATA
Apple	2	5	3	115	Appel 75	SA707	TAGTCTCC	SB502	CGTTACTA
Apple	2	7	1	139	Appel 77	SA707	TAGTCTCC	SB504	TACGAGAC
Apple	2	7	2	104	Appel 78	SA708	CGAGCGAC	SB501	CTACTATA
Apple	3	1	1	140	Appel 81	SA708	CGAGCGAC	SB504	TACGAGAC
Apple	3	1	2	105	Appel 82	SA709	ACTACGAC	SB501	CTACTATA
Apple	3	1	3	117	Appel 83	SA709	ACTACGAC	SB502	CGTTACTA
Apple	3	2	1	141	Appel 85	SA709	ACTACGAC	SB504	TACGAGAC
Apple	3	2	2	106	Appel 86	SA710	GTCTGCTA	SB501	CTACTATA
Apple	3	2	3	118	Appel 87	SA710	GTCTGCTA	SB502	CGTTACTA
Apple	3	2	4	130	Appel 88	SA710	GTCTGCTA	SB503	AGAGTCAC
Apple	3	4	3	119	Appel 91	SA711	GTCTATGA	SB502	CGTTACTA
Apple	3	4	4	131	Appel 92	SA711	GTCTATGA	SB503	AGAGTCAC
Apple	3	5	1	143	Appel 93	SA711	GTCTATGA	SB504	TACGAGAC
Apple	3	5	2	108	Appel 94	SA712	TATAGCGA	SB501	CTACTATA
Apple	3	5	3	120	Appel 95	SA712	TATAGCGA	SB502	CGTTACTA
Apple	3	5	4	132	Appel 96	SA712	TATAGCGA	SB503	AGAGTCAC
Apple	3	7	1	144	Appel 97	SA712	TATAGCGA	SB504	TACGAGAC
Apple	3	7	3	319	Appel 99	SB707	ACGTGCGC	SB503	AGAGTCAC
Apple	3	7	4	331	Appel 100	SB707	ACGTGCGC	SB504	TACGAGAC
Pear	1	1	1	297	Peer 1	SB709	GCGTATAC	SB501	CTACTATA
Pear	1	1	4	333	Peer 4	SB709	GCGTATAC	SB504	TACGAGAC
Pear	1	2	1	298	Peer 5	SB710	TGCTCGTA	SB501	CTACTATA
Pear	1	2	2	310	Peer 6	SB710	TGCTCGTA	SB502	CGTTACTA
Pear	1	2	4	334	Peer 8	SB710	TGCTCGTA	SB504	TACGAGAC
Pear	1	5	1	3	Peer 17	SA703	ACGCTACT	SA501	ATCGTACG
Pear	1	5	2	15	Peer 18	SA703	ACGCTACT	SA502	ACTATCTG
Pear	1	5	3	27	Peer 19	SA703	ACGCTACT	SA503	TAGCGAGT
Pear	1	5	4	39	Peer 20	SA703	ACGCTACT	SA504	CTGCGTGT
Pear	1	6	1	51	Peer 21	SA703	ACGCTACT	SA505	TCATCGAG
Pear	1	6	2	63	Peer 22	SA703	ACGCTACT	SA506	CGTGAGTG
Pear	1	6	3	75	Peer 23	SA703	ACGCTACT	SA507	GGATATCT
Pear	1	6	4	87	Peer 24	SA703	ACGCTACT	SA508	GACACCGT
Pear	1	7	1	4	Peer 25	SA704	ACTCACTG	SA501	ATCGTACG
Pear	1	7	2	16	Peer 26	SA704	ACTCACTG	SA502	ACTATCTG
Pear	1	7	3	28	Peer 27	SA704	ACTCACTG	SA503	TAGCGAGT
Pear	1	7	4	40	Peer 28	SA704	ACTCACTG	SA504	CTGCGTGT
Pear	1	8	1	52	Peer 29	SA704	ACTCACTG	SA505	TCATCGAG
Pear	1	8	2	64	Peer 30	SA704	ACTCACTG	SA506	CGTGAGTG
Pear	1	8	3	76	Peer 31	SA704	ACTCACTG	SA507	GGATATCT
Pear	1	8	4	88	Peer 32	SA704	ACTCACTG	SA508	GACACCGT
Pear	1	11	1	6	Peer 41	SA706	CTGCGTAG	SA501	ATCGTACG
Pear	1	11	2	18	Peer 42	SA706	CTGCGTAG	SA502	ACTATCTG
Pear	1	11	3	30	Peer 43	SA706	CTGCGTAG	SA503	TAGCGAGT
Pear	1	11	4	42	Peer 44	SA706	CTGCGTAG	SA504	CTGCGTGT
Pear	1	12	1	54	Peer 45	SA706	CTGCGTAG	SA505	TCATCGAG
Pear	1	12	2	66	Peer 46	SA706	CTGCGTAG	SA506	CGTGAGTG
Pear	1	12	3	78	Peer 47	SA706	CTGCGTAG	SA507	GGATATCT
Pear	1	12	4	90	Peer 48	SA706	CTGCGTAG	SA508	GACACCGT
Pear	1	13	1	7	Peer 49	SA707	TAGTCTCC	SA501	ATCGTACG
Pear	1	13	2	19	Peer 50	SA707	TAGTCTCC	SA502	ACTATCTG
Pear	1	13	3	31	Peer 51	SA707	TAGTCTCC	SA503	TAGCGAGT
Pear	1	13	4	43	Peer 52	SA707	TAGTCTCC	SA504	CTGCGTGT
Pear	1	14	1	55	Peer 53	SA707	TAGTCTCC	SA505	TCATCGAG
Pear	1	14	2	67	Peer 54	SA707	TAGTCTCC	SA506	CGTGAGTG
Pear	1	14	3	79	Peer 55	SA707	TAGTCTCC	SA507	GGATATCT
Pear	1	14	4	91	Peer 56	SA707	TAGTCTCC	SA508	GACACCGT
Pear	1	15	1	8	Peer 57	SA708	CGAGCGAC	SA501	ATCGTACG
Pear	1	15	2	20	Peer 58	SA708	CGAGCGAC	SA502	ACTATCTG
Pear	1	15	3	32	Peer 59	SA708	CGAGCGAC	SA503	TAGCGAGT
Pear	1	15	4	44	Peer 60	SA708	CGAGCGAC	SA504	CTGCGTGT
Pear	2	1	1	56	Peer 61	SA708	CGAGCGAC	SA505	TCATCGAG
Pear	2	1	2	68	Peer 62	SA708	CGAGCGAC	SA506	CGTGAGTG
Pear	2	1	3	80	Peer 63	SA708	CGAGCGAC	SA507	GGATATCT
Pear	2	1	4	92	Peer 64	SA708	CGAGCGAC	SA508	GACACCGT
Pear	2	2	1	9	Peer 65	SA709	ACTACGAC	SA501	ATCGTACG
Pear	2	2	2	21	Peer 66	SA709	ACTACGAC	SA502	ACTATCTG
Pear	2	2	3	33	Peer 67	SA709	ACTACGAC	SA503	TAGCGAGT
Pear	2	2	4	45	Peer 68	SA709	ACTACGAC	SA504	CTGCGTGT
Pear	2	4	1	57	Peer 69	SA709	ACTACGAC	SA505	TCATCGAG
Pear	2	4	2	69	Peer 70	SA709	ACTACGAC	SA506	CGTGAGTG
Pear	2	4	3	81	Peer 71	SA709	ACTACGAC	SA507	GGATATCT
Pear	2	4	4	93	Peer 72	SA709	ACTACGAC	SA508	GACACCGT
Pear	2	5	1	10	Peer 73	SA710	GTCTGCTA	SA501	ATCGTACG
Pear	2	5	2	22	Peer 74	SA710	GTCTGCTA	SA502	ACTATCTG
Pear	2	5	3	34	Peer 75	SA710	GTCTGCTA	SA503	TAGCGAGT
Pear	2	5	4	46	Peer 76	SA710	GTCTGCTA	SA504	CTGCGTGT
Pear	2	7	1	58	Peer 77	SA710	GTCTGCTA	SA505	TCATCGAG
Pear	2	7	2	70	Peer 78	SA710	GTCTGCTA	SA506	CGTGAGTG
Pear	2	7	3	82	Peer 79	SA710	GTCTGCTA	SA507	GGATATCT
Pear	2	7	4	94	Peer 80	SA710	GTCTGCTA	SA508	GACACCGT
Pear	3	1	1	11	Peer 81	SA711	GTCTATGA	SA501	ATCGTACG
Pear	3	1	2	23	Peer 82	SA711	GTCTATGA	SA502	ACTATCTG
Pear	3	1	3	35	Peer 83	SA711	GTCTATGA	SA503	TAGCGAGT
Pear	3	1	4	47	Peer 84	SA711	GTCTATGA	SA504	CTGCGTGT
Pear	3	2	1	59	Peer 85	SA711	GTCTATGA	SA505	TCATCGAG
Pear	3	2	2	71	Peer 86	SA711	GTCTATGA	SA506	CGTGAGTG
Pear	3	2	3	83	Peer 87	SA711	GTCTATGA	SA507	GGATATCT
Pear	3	2	4	95	Peer 88	SA711	GTCTATGA	SA508	GACACCGT
Pear	3	4	1	12	Peer 89	SA712	TATAGCGA	SA501	ATCGTACG
Pear	3	4	2	24	Peer 90	SA712	TATAGCGA	SA502	ACTATCTG
Pear	3	4	3	36	Peer 91	SA712	TATAGCGA	SA503	TAGCGAGT
Pear	3	4	4	48	Peer 92	SA712	TATAGCGA	SA504	CTGCGTGT
Pear	3	5	1	60	Peer 93	SA712	TATAGCGA	SA505	TCATCGAG
Pear	3	5	2	72	Peer 94	SA712	TATAGCGA	SA506	CGTGAGTG
Pear	3	5	3	84	Peer 95	SA712	TATAGCGA	SA507	GGATATCT
Pear	3	5	4	96	Peer 96	SA712	TATAGCGA	SA508	GACACCGT
Pear	3	7	2	308	Peer 98	SB708	ATAGTACC	SB502	CGTTACTA
Pear	3	7	4	332	Peer 100	SB708	ATAGTACC	SB504	TACGAGAC
