# Supplementary material for: Temporal and spatial variation in bacterial communities of “Jonagold” apple (Malus x domestica Borkh.) and “Conference” pear (Pyrus communis L.) floral nectar
Source: Microbiologyopen. 2019 Aug 22;8(12):e918. doi: 10.1002/mbo3.918 (PMC6925153; doi:10.1002/mbo3.918)
Supplement: Supplementary file 3 [file MBO3-8-e918-s003.xlsx]

## Sheet: Sheet 1
Table S3. Identification of operational taxonomic units (OTUs) according to the SILVA reference database and distribution over the investigated samplesa.
OTU	Phylumb	Classb	Orderb	Familyc	Genusc	Apple
						Day 1																																									Day 4
						A_D1_O1_T1	A_D1_O1_T2	A_D1_O1_T3	A_D1_O1_T4	A_D1_O2_T1	A_D1_O2_T2	A_D1_O2_T3	A_D1_O2_T4	A_D1_O3_T1	A_D1_O3_T2	A_D1_O3_T3	A_D1_O3_T4	A_D1_O4_T1	A_D1_O4_T2	A_D1_O5_T1	A_D1_O5_T2	A_D1_O5_T3	A_D1_O6_T1	A_D1_O6_T2	A_D1_O6_T3	A_D1_O6_T4	A_D1_O7_T1	A_D1_O7_T2	A_D1_O7_T3	A_D1_O8_T1	A_D1_O8_T2	A_D1_O8_T3	A_D1_O8_T4	A_D1_O9_T1	A_D1_O9_T2	A_D1_O10_T1	A_D1_O10_T2	A_D1_O11_T1	A_D1_O11_T2	A_D1_O11_T3	A_D1_O12_T1	A_D1_O12_T2	A_D1_O12_T3	A_D1_O12_T4	A_D1_O14_T1	A_D1_O15_T1	A_D4_O1_T1	A_D4_O1_T2	A_D4_O1_T3
OTU1	Actinobacteria	Actinobacteria	Actinomycetales	Brevibacteriaceae(1.0000)	Brevibacterium(1.0000)	0	1	0	0	0	0	0	0	0	0	0	0	0	0	0	0	1	0	0	1	0	0	1	0	0	0	1	0	1	0	0	9	0	2	1	0	0	0	0	0	203	0	67	71
OTU2	Proteobacteria	Betaproteobacteria	Burkholderiales	Oxalobacteraceae(0.9900)	Undibacterium(0.9800)	23	28	28	22	24	23	29	27	17	28	22	24	27	24	24	28	25	22	22	20	23	27	18	35	24	33	26	31	30	26	20	360	18	8	6	30	27	28	41	20	15	308	75	71
OTU3	Firmicutes	Bacilli	Bacillales	Staphylococcaceae(0.9900)	Staphylococcus(0.9900)	20	26	23	27	22	21	18	12	26	30	22	15	27	17	23	22	19	26	32	12	22	27	30	24	29	29	22	29	24	23	32	64	18	15	175	8	41	9	19	18	128	69	4	32
OTU9	Bacteroidetes	Bacteroidia	Bacteroidales	Porphyromonadaceae(0.9700)	Parabacteroides(0.7900)	104	96	114	92	88	93	105	113	95	118	104	116	83	104	95	107	103	100	103	110	114	113	92	83	82	100	105	112	103	97	102	0	0	1	0	0	1	6	0	0	0	0	0	0
OTU19	Bacteroidetes	Bacteroidia	Bacteroidales	Porphyromonadaceae(0.9600)	Parabacteroides(0.8800)	86	83	73	89	80	92	74	80	76	62	79	61	84	76	81	70	83	98	74	91	77	66	88	89	60	71	71	77	78	67	77	0	8	0	0	0	0	6	0	0	0	0	0	0
OTU4	Actinobacteria	Actinobacteria	Micrococcales	Dermabacteraceae(1.0000)	Brachybacterium(1.0000)	0	1	0	0	1	1	0	0	0	0	0	1	0	1	1	0	1	0	0	0	1	0	0	1	0	0	0	1	0	1	1	0	0	1	0	0	0	0	0	0	34	1	27	0
OTU6	Proteobacteria	Alphaproteobacteria	Rhizobiales	Rhizobiaceae(0.7700)	Rhizobium(0.7700)	46	44	43	34	48	45	27	41	37	40	41	32	41	38	24	33	46	23	30	34	29	38	39	46	36	41	38	35	36	33	39	0	25	28	6	13	4	20	12	0	0	9	38	0
OTU10	Fusobacteria	Fusobacteriia	Fusobacteriales	Fusobacteriaceae(1.0000)	Fusobacterium(1.0000)	56	40	59	48	51	42	52	47	45	46	43	43	57	52	65	56	59	54	54	40	62	52	41	56	51	48	56	44	54	58	54	12	2	0	0	3	0	0	2	0	0	8	0	0
OTU22	Bacteroidetes	Bacteroidia	Bacteroidales	Porphyromonadaceae(0.9400)	Parabacteroides(0.7500)	44	64	49	51	48	43	60	47	66	50	59	55	60	63	59	48	49	55	49	62	39	59	49	39	58	50	53	51	51	78	47	0	0	0	0	0	3	0	0	0	0	0	15	0
OTU8	Firmicutes	Bacilli	Lactobacillales	Streptococcaceae(1.0000)	Streptococcus(1.0000)	6	5	10	6	4	4	4	8	6	4	4	6	6	9	4	4	9	5	6	11	9	8	8	9	4	11	13	10	9	5	9	44	2	6	47	8	7	3	6	25	6	18	22	8
OTU11	Actinobacteria	Actinobacteria	Corynebacteriales	Corynebacteriaceae(1.0000)	Corynebacterium(1.0000)	1	3	2	3	1	4	2	3	0	1	4	2	1	3	1	3	0	2	3	2	3	2	3	0	3	3	1	3	3	3	1	0	0	2	24	3	7	2	5	13	17	51	0	27
OTU12	Firmicutes	Bacilli	Bacillales	Bacillaceae(1.0000)	Bacillus(1.0000)	3	1	1	2	1	1	0	0	3	2	0	3	1	0	1	1	1	3	2	2	0	1	2	2	3	1	2	0	1	1	1	0	1	4	0	1	0	0	0	16	30	18	152	163
OTU7	Proteobacteria	Gammaproteobacteria	Pseudomonadales	Moraxellaceae(1.0000)	Acinetobacter(1.0000)	12	8	8	8	8	6	5	8	7	9	9	8	11	7	3	11	11	8	7	7	7	7	11	6	10	5	14	9	10	17	7	1	5	3	21	1	0	5	0	41	72	30	19	6
OTU13	Bacteroidetes	Bacteroidia	Bacteroidales	Bacteroidaceae(1.0000)	Bacteroides(1.0000)	30	30	36	34	30	34	38	37	31	33	33	45	25	43	42	41	24	31	37	44	35	30	29	27	36	33	41	34	35	31	33	0	0	0	0	1	0	0	0	0	0	0	0	0
OTU5	Actinobacteria	Actinobacteria	Micrococcales	Micrococcaceae(1.0000)	Nesterenkonia(0.9500)	0	0	0	0	0	0	0	0	0	0	0	0	0	0	0	0	0	0	0	0	0	0	0	0	0	0	0	0	0	0	0	7	9	1	0	1	0	5	2	0	0	1	0	65
OTU29	Proteobacteria	Gammaproteobacteria	Pseudomonadales	Moraxellaceae(1.0000)	Acinetobacter(1.0000)	10	14	4	10	11	7	9	7	9	8	9	7	11	10	4	7	6	10	8	6	6	10	11	8	10	5	8	8	10	8	5	50	2	4	5	21	3	0	13	7	33	0	0	18
OTU17	Proteobacteria	Gammaproteobacteria	Enterobacterales	Enterobacteriaceae(0.7700)	Photorhabdus(0.3800)	35	30	28	25	34	30	26	31	21	33	22	26	20	31	28	41	39	22	32	21	33	21	18	32	18	25	21	23	23	25	30	1	0	0	0	0	0	0	0	0	0	0	21	0
OTU36	Proteobacteria	Gammaproteobacteria	Pseudomonadales	Pseudomonadaceae(1.0000)	Pseudomonas(0.9400)	8	9	10	5	9	9	12	16	9	4	10	12	8	11	12	6	11	6	11	8	8	8	11	14	10	11	10	8	13	10	11	0	61	86	14	55	63	93	91	7	11	0	0	0
OTU367	Proteobacteria	Gammaproteobacteria	Enterobacterales	Enterobacteriaceae(1.0000)	Citrobacter(0.5100)	16	10	8	16	10	16	13	15	13	15	11	14	13	8	11	9	10	10	19	12	16	8	11	14	13	15	12	12	18	13	17	0	2	14	3	4	12	2	1	0	1	0	0	0
OTU15	Firmicutes	Bacilli	Bacillales	Bacillaceae(1.0000)	Bacillus(1.0000)	17	17	20	19	13	13	17	20	17	18	31	18	17	22	17	19	24	17	19	23	21	21	16	14	13	21	11	24	26	10	16	0	3	0	1	0	0	0	0	17	8	0	26	0
OTU27	Proteobacteria	Gammaproteobacteria	Pseudomonadales	Pseudomonadaceae(1.0000)	Pseudomonas(1.0000)	21	18	19	27	22	27	24	16	24	17	20	18	26	23	29	30	27	18	26	19	23	25	22	25	21	24	14	24	19	26	16	0	7	2	0	6	1	3	5	0	10	14	0	32
OTU20	Bacteroidetes	Bacteroidia	Bacteroidales	Porphyromonadaceae(0.8900)	Dysgonomonas(0.4900)	20	22	30	29	27	30	20	25	37	27	26	31	36	19	36	16	22	23	28	31	35	26	23	33	36	36	30	26	20	23	21	0	0	0	0	0	0	0	0	0	0	0	0	43
OTU598	Proteobacteria	Gammaproteobacteria	Enterobacterales	Enterobacteriaceae(1.0000)	Serratia(0.7100)	9	4	12	5	13	11	8	3	9	18	7	5	7	9	6	10	4	12	10	12	11	7	7	6	10	11	15	7	9	8	8	0	0	0	2	0	0	0	0	0	2	0	26	0
OTU14	Actinobacteria	Actinobacteria	Corynebacteriales	Dietziaceae(0.5800)	Dietzia(0.5800)	0	1	0	0	1	0	1	0	0	1	1	1	0	1	1	1	0	0	0	0	1	0	0	0	0	0	1	0	1	2	1	51	5	0	36	2	0	2	5	0	2	64	10	0
OTU18	Proteobacteria	Alphaproteobacteria	Rhizobiales	Bradyrhizobiaceae(1.0000)	Afipia(1.0000)	3	3	2	7	8	3	4	3	5	1	4	2	5	5	7	5	4	4	4	6	9	3	7	7	6	6	7	4	2	3	2	44	1	1	0	0	5	1	7	0	4	11	40	34
OTU24	Bacteroidetes	Bacteroidia	Bacteroidales	Bacteroidaceae(0.9900)	Bacteroides(0.9900)	22	16	19	16	17	23	27	19	23	13	22	16	17	17	18	18	20	29	22	20	19	20	18	23	23	19	19	29	24	16	20	0	0	0	0	0	0	0	0	0	0	9	0	0
OTU23	Proteobacteria	Gammaproteobacteria	Enterobacterales	Enterobacteriaceae(1.0000)	Erwinia(0.8800)	8	4	4	4	11	8	12	8	6	7	8	8	6	8	3	10	8	9	9	8	9	4	6	4	10	6	9	4	3	7	5	0	0	0	0	0	5	0	0	16	6	0	22	39
OTU21	Proteobacteria	Betaproteobacteria	Burkholderiales	Unclassified_Burkholderiales(0.8700)	Methylibium(0.6000)	0	1	0	0	0	0	0	0	1	0	0	0	0	0	0	0	0	0	0	0	0	0	0	0	0	0	0	0	0	0	0	50	14	4	2	11	4	9	11	16	42	0	1	40
OTU16	Proteobacteria	Alphaproteobacteria	Rhodospirillales	Moraxellaceae(1.0000)	Enhydrobacter(1.0000)	0	1	1	2	3	1	1	1	0	0	1	2	4	2	2	2	1	0	1	3	3	1	1	0	1	1	1	1	1	1	2	26	0	0	9	11	2	0	3	0	0	14	2	0
OTU760	Bacteroidetes	Bacteroidia	Bacteroidales	Porphyromonadaceae(1.0000)	Parabacteroides(0.8800)	17	13	16	21	14	25	16	11	22	13	16	23	27	19	21	17	10	18	25	16	22	18	17	18	22	14	18	10	16	23	23	0	3	0	0	1	0	0	0	0	0	14	21	0
OTU26	Actinobacteria	Actinobacteria	Micrococcales	Micrococcaceae(1.0000)	Micrococcus(0.9000)	1	1	0	2	1	2	1	3	3	1	3	0	2	1	4	1	1	1	0	2	1	4	2	2	0	1	1	1	0	3	1	1	3	2	0	0	0	0	1	0	0	0	1	0
OTU48	Firmicutes	Bacilli	Lactobacillales	Enterococcaceae(0.9800)	Enterococcus(0.9800)	10	9	10	15	9	13	13	13	18	17	10	12	11	12	5	9	17	13	8	14	9	8	9	7	10	11	9	15	4	6	11	0	0	0	3	0	3	0	0	0	0	0	0	0
OTU32	Proteobacteria	Gammaproteobacteria	Pasteurrellales	Pasteurellaceae(1.0000)	Haemophilus(0.6700)	0	2	2	3	1	3	4	1	1	3	2	3	2	2	1	2	3	1	3	4	3	0	1	2	3	2	2	3	2	3	2	0	0	4	47	5	9	18	0	10	2	14	18	1
OTU31	Firmicutes	Negativicutes	Veillonellales	Veillonellaceae(1.0000)	Veillonella(1.0000)	1	0	0	0	0	0	2	0	1	1	2	1	1	0	3	1	0	1	2	0	1	0	3	1	3	2	0	1	2	2	1	0	3	0	29	0	1	11	12	8	1	4	5	0
OTU37	Proteobacteria	Betaproteobacteria	Neisseriales	Neisseriaceae(1.0000)	Neisseria(0.9400)	3	0	0	2	2	1	1	3	3	3	1	3	4	3	2	4	2	1	4	3	1	2	2	2	3	5	3	2	4	4	2	9	1	0	24	0	0	5	5	3	1	20	1	2
OTU25	Proteobacteria	Alphaproteobacteria	Sphingomonadales	Sphingomonadaceae(1.0000)	Sphingomonas(1.0000)	0	0	1	0	0	0	0	1	0	0	0	0	0	0	1	0	0	1	0	0	0	0	1	0	0	0	2	1	3	0	1	0	0	0	3	0	0	0	0	6	0	18	0	0
OTU527	Bacteroidetes	Bacteroidia	Bacteroidales	Porphyromonadaceae(0.9300)	Parabacteroides(0.5000)	14	16	12	13	12	10	15	15	14	12	20	17	11	15	14	12	17	20	13	10	4	8	13	15	16	11	11	13	16	13	12	0	1	0	0	0	0	0	0	0	0	0	0	0
OTU35	Bacteroidetes	Bacteroidia	Bacteroidales	Porphyromonadaceae(0.9700)	Dysgonomonas(0.6500)	15	15	12	18	9	14	11	9	12	16	6	15	11	22	15	11	18	13	10	8	14	13	13	19	16	8	13	9	7	10	12	0	0	4	0	0	0	0	0	0	0	0	0	0
OTU83	Actinobacteria	Actinobacteria	Corynebacteriales	Corynebacteriaceae(1.0000)	Corynebacterium(1.0000)	1	3	2	2	8	6	2	2	4	3	0	3	4	3	2	2	5	3	1	2	3	4	4	1	3	6	2	2	3	0	3	0	0	2	5	2	0	0	6	62	5	0	23	0
OTU318	Proteobacteria	Gammaproteobacteria	Enterobacterales	Enterobacteriaceae(0.9800)	Pragia(0.3600)	10	10	4	10	11	7	13	12	10	14	10	9	11	9	12	10	8	12	10	5	9	11	10	10	4	10	11	8	10	13	7	0	5	0	0	0	0	0	0	0	0	0	0	0
OTU28	Proteobacteria	Betaproteobacteria	Burkholderiales	Unclassified_Burkholderiales(1.0000)	Aquabacterium(1.0000)	1	0	0	0	0	0	0	0	0	0	1	0	0	0	0	0	1	0	0	0	0	0	0	0	0	0	0	0	0	0	0	0	0	2	0	0	4	0	6	32	9	0	27	0
OTU40	Proteobacteria	Gammaproteobacteria	Enterobacterales	Enterobacteriaceae(1.0000)	Morganella(1.0000)	8	9	7	7	11	14	13	13	8	11	5	14	12	9	10	9	9	9	15	4	14	11	9	11	6	11	12	8	3	7	10	0	0	0	0	0	0	0	0	0	0	0	0	0
OTU54	Proteobacteria	Betaproteobacteria	Burkholderiales	Comamonadaceae(1.0000)	Acidovorax(1.0000)	2	1	1	1	1	1	3	1	1	0	2	0	1	0	1	2	2	2	0	0	0	2	3	0	1	0	1	0	0	1	1	0	14	11	0	15	7	0	8	17	8	0	0	0
OTU44	Firmicutes	Bacilli	Lactobacillales	Streptococcaceae(1.0000)	Lactococcus(1.0000)	11	10	13	14	16	15	8	6	6	11	5	7	11	13	9	12	10	11	9	9	7	11	10	4	10	4	11	10	8	8	5	1	0	0	0	2	4	0	0	0	0	0	0	0
OTU30	Cyanobacteria	Candidatus Melainabacteria	Vampirovibrionales	Bdellovibrionaceae(0.3100)	Vampirovibrio(0.3100)	0	0	1	0	0	0	0	0	0	0	0	0	0	0	2	1	0	0	0	1	0	1	0	0	1	0	0	0	2	0	0	16	0	0	5	4	4	0	3	0	0	0	0	0
OTU34	Firmicutes	Bacilli	Bacillales	Unclassified_Bacillales(1.0000)	Gemella(1.0000)	0	2	0	1	0	1	2	1	1	0	1	0	3	1	2	1	2	1	2	1	0	1	2	2	0	0	1	2	0	1	0	0	0	0	7	0	0	0	11	0	0	0	8	13
OTU50	Cyanobacteria	Cyanobacteria	Nostocales	Stigonematales(0.6000)	Iphinoe(0.4900)	0	0	0	1	0	1	1	0	1	0	0	0	1	2	1	2	0	0	1	0	0	1	0	0	2	0	0	0	2	0	0	7	5	4	3	3	10	8	20	5	14	6	9	3
OTU42	Proteobacteria	Alphaproteobacteria	Rhizobiales	Methylobacteriaceae(1.0000)	Methylobacterium(1.0000)	0	0	0	0	0	0	0	0	0	0	0	0	0	0	0	0	0	0	0	0	0	0	0	0	0	0	0	0	0	0	0	0	0	0	0	0	0	0	0	0	6	0	0	0
OTU43	Firmicutes	Bacilli	Lactobacillales	Carnobacteriaceae(1.0000)	Dolosigranulum(1.0000)	0	0	0	0	0	0	0	0	0	0	0	0	0	0	1	0	0	0	0	0	0	1	1	0	1	0	0	0	2	0	0	0	0	0	0	3	0	6	3	2	20	0	0	1
OTU69	Proteobacteria	Gammaproteobacteria	Xanthomonadales	Rhodanobacteraceae(1.0000)	Dyella(1.0000)	8	11	9	10	10	11	8	10	6	13	7	7	5	4	4	10	4	4	4	5	11	6	11	11	10	16	9	8	9	6	13	0	0	0	1	0	0	0	1	0	0	0	0	0
OTU56	Proteobacteria	Betaproteobacteria	Burkholderiales	Burkholderiaceae(1.0000)	Burkholderia(1.0000)	7	9	3	12	11	9	6	8	8	10	5	8	7	6	7	4	8	11	7	11	9	10	12	6	12	6	9	9	9	12	3	0	0	0	0	1	0	0	0	0	0	0	0	0
OTU38	Actinobacteria	Actinobacteria	Actinomycetales	Actinomycetaceae(1.0000)	Actinomyces(1.0000)	0	0	0	1	0	0	0	0	0	0	0	0	0	0	0	0	0	0	0	0	1	0	1	0	1	1	0	1	0	1	0	0	0	1	9	2	0	6	0	8	0	0	2	0
OTU45	Proteobacteria	Alphaproteobacteria	Sphingomonadales	Sphingomonadaceae(1.0000)	Sphingobium(0.9900)	0	1	0	1	1	1	1	2	0	0	0	1	3	0	0	0	1	2	0	0	1	2	0	4	2	0	1	0	1	0	2	1	9	4	2	2	12	16	6	0	6	0	3	2
OTU77	Firmicutes	Bacilli	Lactobacillales	Lactobacillaceae(1.0000)	Pediococcus(0.8300)	0	0	0	0	0	0	0	0	0	0	0	0	0	1	0	0	0	0	0	0	0	0	0	0	0	0	0	0	0	0	0	0	0	2	0	0	0	26	0	11	4	0	0	0
OTU39	Actinobacteria	Actinobacteria	Micrococcales	Micrococcaceae(1.0000)	Rothia(1.0000)	0	0	0	0	1	0	1	0	1	1	0	0	0	0	0	0	0	0	1	0	0	0	1	0	0	1	0	0	0	0	0	0	0	1	99	0	0	0	2	0	0	0	0	1
OTU94	Proteobacteria	Betaproteobacteria	Burkholderiales	Oxalobacteraceae(1.0000)	Massilia(0.9800)	4	8	6	5	4	3	4	3	5	5	3	6	5	2	1	4	10	2	7	4	5	4	2	2	8	3	4	3	7	6	4	0	2	2	2	0	0	0	1	0	3	10	0	1
OTU79	Actinobacteria	Actinobacteria	Corynebacteriales	Corynebacteriaceae(1.0000)	Corynebacterium(1.0000)	1	1	0	0	1	0	0	0	1	0	0	0	0	0	0	0	2	1	1	0	0	0	0	0	1	0	0	1	1	0	1	0	0	0	0	0	0	0	0	3	0	1	0	0
OTU58	Proteobacteria	Gammaproteobacteria	Pseudomonadales	Pseudomonadaceae(0.9600)	Pseudomonas(0.6800)	6	6	8	10	4	5	7	10	11	4	9	9	6	6	11	4	11	4	6	6	4	12	6	8	7	7	11	8	5	7	11	0	0	0	0	0	0	0	0	0	0	0	0	0
OTU41	Bacteroidetes	Flavobacteriia	Flavobacteriales	Flavobacteriaceae(1.0000)	Cloacibacterium(1.0000)	0	2	1	0	0	0	0	0	0	1	1	1	1	1	1	0	1	0	0	1	0	0	2	0	1	0	1	1	0	0	1	0	0	0	0	3	15	13	0	0	2	12	0	0
OTU55	Proteobacteria	Alphaproteobacteria	Caulobacterales	Caulobacteraceae(1.0000)	Brevundimonas(1.0000)	0	0	0	0	0	0	0	0	0	0	0	0	0	0	0	0	0	0	1	0	0	0	0	0	0	1	0	0	0	0	0	0	0	0	2	14	0	5	4	0	0	0	16	0
OTU53	Actinobacteria	Actinobacteria	Corynebacteriales	Corynebacteriaceae(1.0000)	Corynebacterium(1.0000)	0	0	0	0	0	0	0	0	0	0	0	0	0	0	0	0	1	0	0	0	0	0	0	0	0	0	0	1	0	0	0	0	0	0	0	0	0	0	0	0	0	0	0	0
OTU47	Proteobacteria	Alphaproteobacteria	Caulobacterales	Caulobacteraceae(1.0000)	Caulobacter(1.0000)	0	0	0	0	0	0	0	0	0	0	0	0	0	0	1	0	0	0	0	0	0	0	0	0	0	0	0	0	0	0	0	0	3	6	0	5	0	2	8	25	7	0	12	0
OTU110	Actinobacteria	Actinobacteria	Micrococcales	Micrococcaceae(0.9700)	Rothia(0.8900)	6	4	5	3	5	3	1	3	1	0	1	2	4	0	1	4	2	7	1	3	3	1	8	3	2	4	5	1	4	3	8	0	4	0	15	2	0	4	4	0	0	0	0	0
OTU154	Proteobacteria	Alphaproteobacteria	Rhodobacterales	Rhodobacteraceae(1.0000)	Paracoccus(0.9500)	2	1	0	0	0	1	0	1	1	1	0	1	0	1	1	0	0	0	0	0	2	1	0	2	3	2	0	0	1	1	1	0	1	4	0	3	0	0	6	0	0	0	0	0
OTU153	Firmicutes	Clostridia	Clostridiales	Ruminococcaceae(0.9600)	Anaerofilum(0.7300)	5	5	8	5	12	3	5	7	11	11	9	6	6	6	4	16	5	7	2	7	5	8	6	11	9	6	5	8	7	6	10	0	0	0	2	0	0	0	0	0	0	0	0	0
OTU64	Proteobacteria	Gammaproteobacteria	Xanthomonadales	Rhodanobacteraceae(1.0000)	Rhodanobacter(1.0000)	4	8	3	9	3	7	3	9	5	10	6	5	10	6	5	4	6	7	6	8	6	11	4	3	5	4	3	6	5	7	5	0	0	0	0	0	0	0	0	0	0	0	0	0
OTU1007	Actinobacteria	Actinobacteria	Micrococcales	Micrococcaceae(1.0000)	Kocuria(0.8700)	1	0	1	1	1	1	1	0	0	0	0	0	0	0	0	0	0	1	1	0	0	0	0	0	0	2	1	0	0	0	1	0	0	0	3	0	0	0	0	0	0	20	0	0
OTU71	Bacteroidetes	Bacteroidia	Bacteroidales	Porphyromonadaceae(0.9100)	Parabacteroides(0.4500)	4	8	6	9	10	10	9	9	6	6	8	7	4	5	3	4	5	10	6	6	8	6	8	4	4	4	6	5	6	6	3	10	0	0	0	0	0	0	0	0	0	0	0	0
OTU73	Actinobacteria	Actinobacteria	Corynebacteriales	Corynebacteriaceae(1.0000)	Corynebacterium(1.0000)	0	0	0	1	1	1	2	0	0	0	1	0	0	0	0	0	1	2	1	0	1	0	0	1	0	0	2	0	0	0	1	10	0	0	2	1	0	0	0	0	0	0	0	0
OTU684	Proteobacteria	Gammaproteobacteria	Pseudomonadales	Moraxellaceae(1.0000)	Acinetobacter(1.0000)	1	1	0	3	0	1	0	1	0	1	1	1	0	1	1	1	1	0	0	0	2	0	1	0	0	2	3	0	1	0	0	0	4	0	0	0	0	0	0	98	21	14	0	0
OTU60	Firmicutes	Tissierellia	Tissierellales	Peptoniphilaceae(1.0000)	Peptoniphilus(1.0000)	0	0	0	0	0	0	0	0	0	1	1	1	0	0	0	0	0	0	0	0	0	0	0	0	0	1	0	0	0	0	1	0	0	0	0	0	0	0	0	0	1	11	4	0
OTU46	Firmicutes	Bacilli	Lactobacillales	Streptococcaceae(1.0000)	Streptococcus(1.0000)	5	4	5	7	4	4	3	1	6	3	3	2	5	7	5	5	6	1	3	4	4	4	4	4	3	6	6	3	3	2	9	0	0	0	0	0	0	0	0	0	0	0	21	0
OTU62	Proteobacteria	Deltaproteobacteria	Desulfovibrionales	Desulfovibrionaceae(0.5400)	Desulfovibrio(0.5300)	0	0	2	0	1	0	1	2	2	0	0	0	1	2	0	1	0	1	2	1	0	2	0	0	2	0	0	2	0	0	0	14	1	0	2	0	4	5	0	0	1	0	0	0
OTU52	Bacteroidetes	Bacteroidia	Bacteroidales	Porphyromonadaceae(0.9000)	Dysgonomonas(0.5400)	3	6	10	3	6	8	4	7	4	7	4	10	6	5	5	3	3	4	4	4	7	4	10	5	10	4	7	5	0	2	8	0	0	0	0	0	0	0	0	0	0	0	0	0
OTU866	Actinobacteria	Actinobacteria	Corynebacteriales	Corynebacteriaceae(1.0000)	Corynebacterium(1.0000)	1	1	0	0	1	2	0	0	0	0	0	0	1	0	1	0	0	1	0	2	1	1	0	0	1	1	1	0	1	0	0	0	2	0	1	0	0	0	3	0	0	0	0	0
OTU63	Bacteroidetes	Bacteroidia	Bacteroidales	Porphyromonadaceae(0.9700)	Parabacteroides(0.7800)	6	3	1	1	4	2	6	2	3	4	3	3	1	3	0	5	4	2	1	4	2	4	6	1	4	2	0	3	3	3	3	0	0	0	0	1	0	0	0	0	0	0	0	0
OTU91	Firmicutes	Bacilli	Bacillales	Bacillaceae(1.0000)	Bacillus(1.0000)	6	7	6	4	6	3	7	0	4	7	7	9	5	3	9	5	3	4	4	3	3	5	5	3	13	9	10	4	8	7	6	0	0	0	0	0	0	0	0	0	0	0	0	0
OTU51	Firmicutes	Tissierellia	Tissierellales	Unclassified_Clostridiales(1.0000)	Anaerococcus(1.0000)	0	0	0	0	0	0	0	0	0	0	0	0	1	0	1	1	0	0	0	2	0	0	0	0	0	2	0	0	2	0	0	0	0	0	5	0	0	4	6	0	2	0	1	0
OTU33	Tenericutes	Mollicutes	Acholeplasmatales	Acholeplasmataceae(0.1200)	Acholeplasma(0.1200)	1	0	0	0	0	0	1	1	0	0	0	0	0	0	0	0	0	1	1	0	1	0	0	0	0	0	0	1	1	0	0	0	1	0	22	0	0	0	0	0	1	0	0	0
OTU142	Fusobacteria	Fusobacteriia	Fusobacteriales	Fusobacteriaceae(0.9300)	Fusobacterium(0.9300)	1	0	0	0	0	0	0	0	1	0	0	0	0	0	0	0	0	2	0	0	0	0	0	0	0	0	0	0	0	0	0	0	18	14	13	24	36	4	7	6	0	0	0	0
OTU96	Bacteroidetes	Flavobacteriia	Flavobacteriales	Flavobacteriaceae(1.0000)	Flavobacterium(1.0000)	5	6	3	2	4	4	3	8	4	3	7	3	5	7	8	3	4	6	9	7	5	6	3	4	3	3	5	4	3	3	7	0	0	0	1	0	0	0	0	0	0	0	0	0
OTU72	Bacteroidetes	Chitinophagia	Chitinophagales	Chitinophagaceae(1.0000)	Arachidicoccus(0.6600)	0	1	1	0	1	1	0	2	0	3	0	0	0	0	0	0	0	0	0	0	1	0	0	1	0	0	0	0	0	0	0	0	4	0	2	0	0	0	2	3	0	0	0	0
OTU167	Actinobacteria	Actinobacteria	Actinomycetales	Actinomycetaceae(1.0000)	Actinomyces(1.0000)	0	0	0	0	0	0	0	0	0	0	0	0	0	0	0	0	0	0	0	0	0	0	0	0	0	0	0	0	0	0	0	0	60	34	9	58	18	33	9	0	0	0	0	0
OTU75	Actinobacteria	Actinobacteria	Micrococcales	Streptomycetaceae(0.3200)	Demequina(0.2100)	1	1	0	1	0	1	1	0	1	0	0	0	0	3	1	0	2	0	0	2	0	0	1	0	0	1	0	1	2	0	0	0	1	0	0	0	0	0	0	0	0	13	0	3
OTU57	Proteobacteria	Betaproteobacteria	Burkholderiales	Burkholderiaceae(0.9900)	Cupriavidus(0.9900)	0	0	3	1	1	3	1	1	0	1	3	1	1	2	2	4	1	3	1	2	1	2	2	2	2	2	0	2	1	1	3	0	10	18	4	17	13	10	17	21	0	0	0	0
OTU134	Proteobacteria	Gammaproteobacteria	Pseudomonadales	Pseudomonadaceae(1.0000)	Pseudomonas(0.9900)	4	5	3	3	2	3	6	4	1	4	3	3	8	6	3	4	4	5	5	2	3	6	4	5	4	3	4	3	0	5	1	0	0	0	0	0	4	0	0	0	0	0	15	0
OTU61	Firmicutes	Bacilli	Bacillales	Listeriaceae(1.0000)	Brochothrix(1.0000)	0	0	0	0	0	0	0	0	0	0	0	0	0	0	0	0	0	0	0	0	0	0	0	0	0	0	0	0	0	0	0	0	0	0	36	0	4	0	10	0	1	0	0	0
OTU66	Bacteroidetes	Bacteroidia	Bacteroidales	Bacteroidaceae(0.9600)	Bacteroides(0.9600)	3	6	3	3	8	6	5	3	3	6	1	3	7	3	3	4	3	8	5	3	6	3	5	4	4	3	7	3	6	4	6	0	0	0	0	0	0	0	0	0	0	0	0	0
OTU81	Bacteroidetes	Bacteroidia	Bacteroidales	Porphyromonadaceae(0.9800)	Dysgonomonas(0.9800)	2	0	0	1	0	2	0	1	2	2	1	0	0	0	1	1	1	1	1	0	0	1	3	0	0	0	0	0	0	0	0	0	27	21	5	21	11	16	9	6	0	0	1	0
OTU49	Actinobacteria	Actinobacteria	Micrococcales	Microbacteriaceae(1.0000)	Microbacterium(0.8800)	5	3	7	4	0	1	4	2	1	1	1	3	2	5	3	6	1	6	4	2	6	3	6	3	3	3	2	3	3	3	2	0	0	0	0	0	0	0	0	0	0	0	21	0
OTU90	Bacteroidetes	Bacteroidia	Bacteroidales	Rikenellaceae(0.7500)	Alistipes(0.5200)	1	2	3	1	2	1	2	1	4	4	3	6	3	2	2	2	3	3	4	3	2	0	4	1	2	2	0	3	2	4	3	0	7	0	0	0	0	0	0	0	0	0	0	0
OTU129	Proteobacteria	Alphaproteobacteria	Rhodobacterales	Rhodobacteraceae(1.0000)	Paracoccus(0.8600)	0	0	0	0	1	0	0	0	0	0	0	0	0	0	0	0	1	0	0	0	0	0	0	0	0	1	0	1	1	0	0	0	0	0	12	0	2	0	0	0	2	3	0	0
OTU59	Actinobacteria	Actinobacteria	Propionibacteriales	Propionibacteriaceae(1.0000)	Propionibacterium(1.0000)	4	2	3	4	4	6	3	3	3	1	2	3	8	1	2	2	4	4	6	7	3	3	8	4	3	4	2	5	7	4	3	8	0	0	0	0	0	0	0	0	0	0	0	0
OTU115	Bacteroidetes	Bacteroidia	Marinilabiliales	Marinilabiliaceae(0.5900)	Alkalitalea(0.3900)	0	0	0	0	0	0	0	0	0	0	0	0	0	0	0	0	0	0	0	0	0	0	0	0	0	0	0	0	0	0	0	0	0	3	1	1	0	0	0	11	0	0	0	23
OTU67	Bacteroidetes	Bacteroidia	Bacteroidales	Bacteroidaceae(0.5600)	Bacteroides(0.5600)	0	0	0	0	0	0	0	0	0	0	1	0	1	0	0	0	0	0	0	0	0	1	0	1	0	1	0	0	0	0	0	0	17	23	3	16	18	8	19	0	0	0	0	0
OTU141	Proteobacteria	Gammaproteobacteria	Cellvibrionales	Pseudomonadaceae(1.0000)	Cellvibrio(1.0000)	1	3	1	4	2	7	4	4	2	4	2	7	2	0	3	4	4	2	3	4	4	0	4	4	1	4	2	2	3	1	3	0	6	0	0	0	0	0	0	0	3	0	0	0
OTU78	Proteobacteria	Gammaproteobacteria	Chromatiales	Chromatiaceae(1.0000)	Rheinheimera(1.0000)	0	0	0	0	0	0	0	0	0	0	0	0	0	0	0	0	0	0	0	0	0	0	0	0	0	0	0	0	0	0	0	0	14	32	5	40	28	29	21	0	0	0	0	0
OTU137	Proteobacteria	Betaproteobacteria	Burkholderiales	Burkholderiaceae(1.0000)	Burkholderia(1.0000)	0	2	3	0	3	0	0	0	2	1	0	0	2	0	1	0	1	0	0	0	0	0	0	1	0	0	1	0	2	1	1	0	0	1	0	0	0	0	0	0	0	0	0	0
OTU76	Firmicutes	Bacilli	Lactobacillales	Lactobacillaceae(1.0000)	Lactobacillus(1.0000)	2	3	5	2	1	2	5	3	1	3	3	3	2	3	2	6	4	0	1	4	2	2	1	1	1	6	0	3	1	3	6	0	0	0	0	0	0	0	0	0	3	0	0	0
OTU65	Proteobacteria	Gammaproteobacteria	Enterobacterales	Enterobacteriaceae(1.0000)	Cosenzaea(1.0000)	4	3	3	3	4	4	4	3	4	1	7	5	3	3	4	4	3	7	1	4	3	1	1	5	3	4	2	7	2	3	1	0	0	0	0	0	0	0	0	0	0	0	0	0
OTU164	Bacteroidetes	Bacteroidia	Bacteroidales	Rikenellaceae(0.9800)	Alistipes(0.9800)	6	1	3	3	6	2	4	5	5	4	0	3	4	0	3	3	3	4	4	4	3	1	5	2	7	3	3	2	4	3	3	0	0	0	0	0	0	0	0	0	0	0	0	0
OTU98	Bacteroidetes	Bacteroidia	Bacteroidales	Porphyromonadaceae(1.0000)	Dysgonomonas(1.0000)	0	1	0	0	0	0	0	1	0	0	0	0	0	0	0	0	0	0	0	0	0	1	0	0	0	0	0	0	0	0	0	3	27	22	7	14	21	27	26	0	0	0	0	0
OTU111	Bacteroidetes	Bacteroidia	Bacteroidales	Rikenellaceae(0.9500)	Rikenella(0.4800)	0	0	0	0	0	0	0	0	0	0	1	0	0	1	0	0	0	1	1	0	0	0	0	1	0	0	0	0	0	0	1	17	0	0	0	0	0	0	0	14	0	0	0	0
OTU97	Bacteroidetes	Bacteroidia	Bacteroidales	Rikenellaceae(0.8700)	Alistipes(0.8500)	2	5	3	3	4	4	4	3	6	3	6	3	1	3	3	2	3	4	1	2	3	5	3	4	4	3	4	5	5	3	3	0	0	0	0	0	0	0	0	0	0	0	0	0
OTU131	Firmicutes	Clostridia	Clostridiales	Ruminococcaceae(0.8500)	Anaerofilum(0.6000)	1	2	1	0	1	1	0	3	0	0	1	3	0	2	0	1	0	2	1	1	1	2	1	1	2	0	1	1	0	1	0	0	0	1	0	0	0	0	2	5	0	10	0	0
OTU182	Proteobacteria	Gammaproteobacteria	Pseudomonadales	Pseudomonadaceae(1.0000)	Pseudomonas(0.9600)	0	0	0	0	0	1	0	0	0	0	0	0	2	0	0	0	0	0	0	0	0	1	0	0	0	0	0	0	0	0	0	0	12	18	3	27	24	26	28	0	0	0	0	0
OTU138	Bacteroidetes	Flavobacteriia	Flavobacteriales	Flavobacteriaceae(1.0000)	Flavobacterium(1.0000)	0	0	0	0	0	0	0	0	0	0	0	0	1	0	0	0	0	0	1	0	0	0	0	0	0	1	0	0	0	0	0	0	20	12	3	23	18	36	14	1	0	0	0	0
OTU599	Proteobacteria	Alphaproteobacteria	Caulobacterales	Caulobacteraceae(1.0000)	Brevundimonas(1.0000)	3	6	1	8	7	7	2	5	5	2	2	2	10	3	2	5	4	4	1	3	3	7	2	1	3	1	5	2	3	4	3	0	0	0	0	0	0	0	0	0	0	0	0	0
OTU82	Bacteroidetes	Bacteroidia	Bacteroidales	Porphyromonadaceae(0.9700)	Parabacteroides(0.8800)	3	2	3	2	2	1	3	1	3	5	1	3	2	3	3	1	3	4	4	2	3	3	2	4	2	3	4	3	3	0	3	0	0	0	0	0	0	0	0	0	0	0	0	0
OTU95	Firmicutes	Clostridia	Clostridiales	Clostridiaceae(0.8600)	Clostridium(0.8600)	0	0	0	0	0	0	0	0	1	0	1	0	1	0	0	0	1	0	0	0	0	1	0	0	0	0	0	0	0	0	0	0	4	6	0	5	2	0	6	0	4	1	0	0
OTU234	Firmicutes	Clostridia	Clostridiales	Ruminococcaceae(0.4300)	Clostridium(0.2400)	0	0	0	0	0	0	0	0	0	0	0	0	0	0	0	0	0	0	0	0	0	0	0	0	0	0	0	0	0	0	0	0	0	0	0	1	0	0	0	0	1	9	0	0
OTU68	Proteobacteria	Deltaproteobacteria	Myxococcales	Polyangiaceae(0.8000)	Chondromyces(0.5800)	0	0	1	1	1	1	0	1	1	1	0	0	0	0	0	0	1	1	0	0	0	0	2	0	2	0	0	1	2	0	1	0	0	0	0	0	0	0	0	0	0	0	0	0
OTU86	Firmicutes	Bacilli	Bacillales	Bacillaceae(1.0000)	Bacillus(0.9800)	0	0	0	0	0	0	0	0	0	0	0	0	0	0	0	0	0	0	0	0	0	0	0	0	0	0	0	0	0	0	0	0	0	0	0	0	0	0	0	0	0	0	0	0
OTU774	Firmicutes	Bacilli	Lactobacillales	Enterococcaceae(1.0000)	Enterococcus(1.0000)	2	1	2	4	1	5	4	3	2	4	3	3	5	5	3	4	2	2	4	10	1	4	5	5	3	4	1	3	4	2	3	0	0	0	0	0	0	0	0	0	0	0	0	0
OTU100	Bacteroidetes	Bacteroidia	Bacteroidales	Porphyromonadaceae(1.0000)	Tannerella(0.4900)	1	1	2	2	1	0	2	2	1	1	6	1	2	2	2	6	1	2	3	3	2	2	1	3	5	4	5	2	2	5	3	0	0	0	0	0	0	0	0	0	0	0	21	0
OTU70	Proteobacteria	Alphaproteobacteria	Rhizobiales	Methylobacteriaceae(1.0000)	Methylobacterium(1.0000)	0	0	1	0	0	0	0	0	0	1	0	0	0	0	0	0	0	0	0	0	0	0	0	0	0	0	0	0	0	0	0	0	0	2	0	0	0	0	4	0	0	0	0	15
OTU80	Firmicutes	Tissierellia	Tissierellales	Unclassified_Clostridiales(1.0000)	Anaerococcus(1.0000)	0	0	0	0	0	0	0	0	0	0	0	0	0	0	0	0	0	0	0	0	0	0	0	0	0	0	0	0	0	0	0	0	0	0	0	0	4	0	0	0	0	0	11	0
OTU102	Bacteroidetes	Chitinophagia	Chitinophagales	Chitinophagaceae(1.0000)	Chitinophaga(1.0000)	0	0	0	0	0	0	0	0	0	0	0	0	0	0	0	0	0	0	0	0	0	0	0	0	0	0	0	0	0	0	0	0	0	1	1	2	2	0	0	0	8	3	0	3
OTU493	Proteobacteria	Betaproteobacteria	Burkholderiales	Comamonadaceae(1.0000)	Curvibacter(0.9500)	0	0	0	0	0	0	0	0	0	0	0	0	0	1	0	0	0	0	0	0	0	1	0	1	0	0	0	0	0	0	0	0	6	0	0	2	0	0	0	0	0	0	0	0
OTU119	Bacteroidetes	Flavobacteriia	Flavobacteriales	Flavobacteriaceae(1.0000)	Chryseobacterium(1.0000)	0	0	0	0	0	0	0	0	0	0	0	0	0	0	0	0	0	0	0	0	0	0	0	0	0	0	0	0	0	0	0	0	0	0	0	0	0	0	0	0	0	0	0	0
OTU85	Proteobacteria	Gammaproteobacteria	Alteromonadales	Pseudoalteromonadaceae(1.0000)	Pseudoalteromonas(1.0000)	0	0	1	1	0	1	0	1	0	1	0	0	2	0	1	0	0	0	1	0	0	0	0	0	1	0	0	0	0	1	1	4	0	0	0	0	3	0	0	1	0	5	0	0
OTU125	Proteobacteria	Betaproteobacteria	Burkholderiales	Burkholderiaceae(0.9600)	Ralstonia(0.9600)	0	0	0	0	0	0	1	0	0	0	0	0	0	0	0	0	1	0	0	0	0	0	0	0	0	0	0	0	1	1	1	0	0	2	7	0	0	0	0	0	2	0	0	0
OTU196	Bacteroidetes	Bacteroidia	Bacteroidales	Rikenellaceae(0.9300)	Alistipes(0.8600)	0	0	0	0	0	0	0	0	0	0	0	0	0	1	0	0	0	0	0	0	0	0	1	0	0	0	0	0	1	0	0	0	10	0	3	0	11	0	0	0	0	0	0	0
OTU132	Bacteroidetes	Bacteroidia	Bacteroidales	Bacteroidaceae(0.9800)	Bacteroides(0.9800)	3	3	1	4	2	0	0	2	3	2	3	1	3	3	3	6	0	2	2	1	1	2	0	3	2	5	1	2	3	2	0	0	0	0	0	0	0	0	0	0	0	0	0	0
OTU136	Firmicutes	Bacilli	Lactobacillales	Lactobacillaceae(1.0000)	Lactobacillus(1.0000)	2	0	2	0	5	2	3	2	1	3	3	3	3	2	0	3	3	4	0	2	3	0	4	1	2	3	0	1	4	3	1	0	0	0	1	0	0	0	0	0	0	0	0	0
OTU146	Firmicutes	Tissierellia	Tissierellales	Unclassified_Clostridiales(1.0000)	Anaerococcus(1.0000)	0	0	0	0	0	0	1	0	0	0	0	0	0	0	0	0	0	0	0	0	0	0	0	0	0	0	0	0	0	0	0	0	0	1	1	0	0	0	0	2	0	0	2	0
OTU172	Firmicutes	Clostridia	Clostridiales	Clostridiaceae(0.7300)	Clostridium(0.6700)	1	2	2	0	2	0	0	0	1	0	2	2	0	0	0	0	1	1	0	1	0	0	0	1	0	2	0	0	1	0	0	0	2	8	0	0	3	0	11	10	0	6	0	0
OTU92	Proteobacteria	Gammaproteobacteria	Pseudomonadales	Pseudomonadaceae(0.2200)	Pseudomonas(0.1400)	0	0	0	0	0	0	0	0	0	0	0	0	0	0	0	0	0	0	0	0	0	0	0	0	0	0	0	0	0	0	0	0	0	0	0	0	0	0	0	0	0	0	0	0
OTU189	Proteobacteria	Alphaproteobacteria	Rhizobiales	Rhizobiaceae(0.9300)	Rhizobium(0.9200)	0	0	1	1	0	0	0	0	0	0	0	0	0	1	1	0	0	1	0	0	1	1	0	0	0	0	0	2	0	0	0	0	0	1	0	0	0	0	2	3	0	0	0	0
OTU1262	Proteobacteria	Betaproteobacteria	Burkholderiales	Unclassified_Burkholderiales(0.7300)	Aquabacterium(0.7300)	2	3	3	2	4	2	2	2	0	3	1	3	3	3	0	0	4	1	4	1	3	2	1	4	1	4	4	0	3	3	1	0	0	0	0	0	0	0	0	0	0	14	0	0
OTU124	Bacteroidetes	Bacteroidia	Bacteroidales	Bacteroidaceae(0.8800)	Bacteroides(0.8800)	0	0	0	0	0	2	1	0	0	1	2	3	3	0	0	0	0	2	0	1	2	1	1	0	0	1	2	3	0	3	1	0	0	0	0	0	0	0	0	0	0	0	0	0
OTU314	Firmicutes	Bacilli	Bacillales	Staphylococcaceae(0.9900)	Jeotgalicoccus(0.3400)	3	3	3	4	3	3	5	3	1	1	2	3	4	2	3	0	2	4	3	3	2	3	4	4	3	4	2	3	3	3	3	0	0	0	0	0	0	0	0	0	0	18	0	0
OTU84	Actinobacteria	Actinobacteria	Corynebacteriales	Corynebacteriaceae(1.0000)	Corynebacterium(1.0000)	0	0	0	0	0	0	0	0	0	0	0	0	0	0	0	0	0	0	0	1	0	0	1	0	0	0	0	0	0	0	0	0	0	0	0	0	0	1	0	8	0	0	0	0
OTU187	Firmicutes	Clostridia	Clostridiales	Ruminococcaceae(0.4500)	Clostridium(0.2700)	1	1	0	0	0	0	0	0	0	0	0	1	0	0	0	1	0	0	0	0	0	0	0	0	0	0	0	0	0	0	0	0	0	8	10	0	0	0	0	12	0	0	0	0
OTU103	Firmicutes	Negativicutes	Veillonellales	Veillonellaceae(0.9900)	Veillonella(0.8700)	0	0	0	0	0	0	0	0	0	0	0	0	0	0	0	0	0	0	0	0	0	0	0	0	0	0	0	0	0	0	0	0	22	28	1	28	13	0	15	0	0	0	0	0
OTU147	Firmicutes	Clostridia	Clostridiales	Clostridiaceae(0.5600)	Clostridium(0.3200)	0	1	0	0	0	0	0	0	1	0	0	0	0	0	0	0	0	0	0	1	0	1	0	0	0	0	0	1	1	0	0	0	0	0	5	0	0	0	0	0	0	0	0	0
OTU116	Proteobacteria	Gammaproteobacteria	Pasteurrellales	Pasteurellaceae(1.0000)	Aggregatibacter(0.9900)	0	0	1	0	0	1	0	0	0	0	0	0	0	0	0	0	0	0	0	0	0	0	0	0	0	0	0	0	0	0	0	0	0	0	2	0	0	9	0	0	2	0	0	0
OTU163	Proteobacteria	Gammaproteobacteria	Pseudomonadales	Pseudomonadaceae(1.0000)	Pseudomonas(1.0000)	0	0	1	0	0	0	0	0	0	0	0	0	0	0	0	0	0	0	0	0	0	0	1	0	0	0	0	0	0	0	0	0	0	0	0	1	0	0	0	0	0	0	0	0
OTU1034	Actinobacteria	Actinobacteria	Micrococcales	Microbacteriaceae(0.8600)	Agromyces(0.3300)	0	2	2	1	1	0	1	0	0	0	1	0	1	0	0	0	1	0	3	1	0	2	2	0	1	1	1	1	2	1	1	0	0	1	3	2	0	0	0	0	2	0	0	0
OTU383	Proteobacteria	Alphaproteobacteria	Sphingomonadales	Sphingomonadaceae(1.0000)	Sphingomonas(0.9800)	3	1	1	1	2	0	3	2	2	1	1	3	1	2	3	1	3	2	2	4	3	3	2	1	3	2	2	2	2	1	3	0	0	0	0	0	0	0	0	0	0	0	0	0
OTU388	Firmicutes	Clostridia	Clostridiales	Clostridiaceae(0.5000)	Clostridium(0.3300)	1	0	0	0	0	0	0	0	0	0	0	0	0	0	0	0	0	0	0	0	0	0	0	0	0	0	0	0	0	0	0	0	0	0	0	0	5	0	1	4	6	0	0	0
OTU126	Firmicutes	Negativicutes	Acidaminococcales	Acidaminococcaceae(0.7200)	Acidaminococcus(0.6100)	2	2	1	0	2	2	1	3	3	1	2	3	1	1	0	1	1	0	0	0	0	0	0	2	1	2	2	2	3	0	2	0	0	0	0	0	0	0	0	0	0	0	0	0
OTU171	Bacteroidetes	Bacteroidia	Bacteroidales	Rikenellaceae(0.7500)	Alistipes(0.5600)	0	0	0	0	0	0	0	0	0	0	0	0	0	1	0	0	0	0	0	0	0	0	0	0	0	0	0	0	1	0	0	0	0	0	1	0	0	0	10	0	0	0	0	0
OTU179	Bacteroidetes	Flavobacteriia	Flavobacteriales	Flavobacteriaceae(1.0000)	Capnocytophaga(1.0000)	2	3	3	0	1	3	3	3	3	0	1	1	4	1	3	0	1	1	1	2	0	1	4	2	0	1	2	2	0	0	3	0	2	0	0	0	0	0	0	0	0	0	0	0
OTU839	Proteobacteria	Gammaproteobacteria	Xanthomonadales	Rhodanobacteraceae(1.0000)	Rhodanobacter(1.0000)	0	0	0	0	0	0	0	0	0	0	0	0	0	0	0	0	0	0	0	0	0	0	0	0	0	0	0	0	0	0	0	0	0	0	0	0	7	0	0	0	0	0	0	0
OTU222	Actinobacteria	Actinobacteria	Micrococcales	Streptomycetaceae(1.0000)	Streptomyces(0.8600)	0	0	0	2	1	0	0	0	0	0	1	2	0	0	0	2	0	0	0	0	0	0	0	0	0	1	0	0	1	0	0	8	0	1	0	0	0	3	0	0	1	0	0	0
OTU139	Proteobacteria	Hydrogenophilalia	Hydrogenophilales	Hydrogenophilaceae(1.0000)	Tepidiphilus(1.0000)	0	0	0	0	0	0	0	0	0	1	1	0	0	1	2	0	0	1	0	0	0	0	0	0	0	0	0	0	0	0	0	0	5	0	2	0	7	0	0	20	0	0	2	0
OTU170	Proteobacteria	Betaproteobacteria	Burkholderiales	Oxalobacteraceae(1.0000)	Duganella(1.0000)	0	0	0	0	0	0	0	0	0	0	0	0	0	0	0	0	0	0	0	0	0	0	0	0	0	0	0	0	0	0	0	0	20	16	3	20	5	22	6	0	0	0	0	0
OTU262	Cyanobacteria	Cyanobacteria	Synechococcales	Prochlorococcaceae(1.0000)	Prochlorococcus(1.0000)	0	1	0	1	0	0	0	0	0	1	0	0	0	0	0	0	0	0	0	0	0	0	0	0	0	0	0	0	0	0	0	0	0	0	5	0	0	3	0	0	4	0	0	0
OTU104	Proteobacteria	Gammaproteobacteria	Pseudomonadales	Pseudomonadaceae(1.0000)	Pseudomonas(1.0000)	0	0	0	1	1	3	1	0	2	2	2	1	0	0	1	0	1	0	2	2	1	1	2	0	0	0	1	1	0	2	3	0	0	0	0	0	0	0	1	14	0	0	0	0
OTU120	Bacteroidetes	Chitinophagia	Chitinophagales	Chitinophagaceae(1.0000)	Sediminibacterium(0.9800)	0	1	0	0	0	0	0	0	0	0	0	0	0	0	0	1	0	0	0	0	1	0	0	0	0	0	2	0	0	0	0	1	3	0	0	0	0	0	0	0	0	0	0	0
OTU155	Bacteroidetes	Chitinophagia	Chitinophagales	Chitinophagaceae(1.0000)	Chitinophaga(1.0000)	0	0	0	0	0	0	0	0	0	0	0	0	0	0	0	0	0	0	0	0	0	0	0	0	0	0	0	0	0	0	0	0	0	0	0	0	0	0	0	0	0	15	0	0
OTU1219	Proteobacteria	Gammaproteobacteria	Pseudomonadales	Pseudomonadaceae(1.0000)	Pseudomonas(1.0000)	3	1	1	1	0	0	0	0	1	1	0	0	0	0	1	0	1	0	1	1	1	0	0	1	1	0	0	0	1	1	0	0	5	4	0	4	0	0	0	0	2	0	0	0
OTU158	Actinobacteria	Actinobacteria	Micrococcales	Cellulomonadaceae(0.3200)	Actinotalea(0.3000)	0	0	0	0	0	0	0	0	0	0	0	0	0	0	0	0	0	0	0	0	0	0	0	0	0	0	0	0	0	0	0	0	13	15	4	16	21	11	8	0	0	0	0	0
OTU272	Proteobacteria	Alphaproteobacteria	Rhizobiales	Rhizobiaceae(0.9900)	Rhizobium(0.9900)	0	0	0	0	0	0	0	0	0	0	0	0	0	0	0	0	0	0	0	0	0	0	0	0	0	0	0	0	0	0	0	0	19	21	4	24	12	6	0	0	0	0	0	0
OTU108	Firmicutes	Bacilli	Bacillales	Paenibacillaceae(1.0000)	Paenibacillus(0.9900)	0	0	0	0	0	0	0	0	0	0	1	0	0	0	0	1	0	0	0	0	1	0	0	0	0	0	0	0	0	0	0	1	0	2	0	0	0	0	0	0	0	0	0	0
OTU107	Bacteroidetes	Flavobacteriia	Flavobacteriales	Flavobacteriaceae(1.0000)	Flavobacterium(0.9900)	1	1	0	0	0	0	0	0	0	0	0	0	0	0	0	0	1	0	0	0	0	0	0	1	0	1	0	0	0	0	0	0	4	4	0	7	0	15	0	0	0	0	0	0
OTU355	Proteobacteria	Betaproteobacteria	Burkholderiales	Comamonadaceae(0.9800)	Ramlibacter(0.6500)	0	0	0	0	0	0	0	0	0	0	0	0	0	0	0	0	0	0	0	0	0	0	0	0	0	0	0	0	0	0	0	0	0	0	0	0	3	0	0	0	4	0	0	0
OTU564	Proteobacteria	Gammaproteobacteria	Enterobacterales	Enterobacteriaceae(1.0000)	Obesumbacterium(0.5900)	0	0	0	0	0	0	0	1	0	1	0	0	0	0	0	0	0	1	1	0	0	1	1	0	1	0	0	0	0	0	0	0	3	0	0	0	0	0	0	0	0	1	0	0
OTU106	Proteobacteria	Gammaproteobacteria	Chromatiales	Ectothiorhodospiraceae(0.7400)	Arhodomonas(0.6000)	0	0	0	0	0	0	0	0	0	0	0	0	0	0	0	0	0	0	0	0	0	0	1	0	1	0	0	0	1	0	0	0	0	0	0	0	0	0	0	1	2	0	0	2
OTU152	Actinobacteria	Actinobacteria	Corynebacteriales	Corynebacteriaceae(1.0000)	Corynebacterium(1.0000)	0	0	0	0	0	0	0	2	0	0	0	0	0	0	0	0	0	0	0	0	0	0	0	0	0	0	0	0	0	0	0	0	0	0	0	0	0	2	0	0	0	18	0	0
OTU109	Firmicutes	Bacilli	Lactobacillales	Aerococcaceae(1.0000)	Abiotrophia(1.0000)	0	0	0	0	0	0	0	0	0	0	0	0	0	0	0	0	0	0	0	0	0	0	0	0	0	0	0	0	0	0	0	0	3	0	0	0	0	0	0	0	0	0	0	0
OTU208	Proteobacteria	Alphaproteobacteria	Sphingomonadales	Sphingomonadaceae(1.0000)	Sphingomonas(0.8900)	1	1	0	0	0	0	1	0	0	0	0	1	0	0	0	0	1	0	0	0	0	0	0	0	0	0	0	0	0	0	1	0	0	0	0	0	0	0	0	0	0	0	0	0
OTU145	Chloroflexi	Caldilineae	Caldilineales	Caldilineaceae(1.0000)	Caldilinea(0.7400)	0	0	1	0	0	0	0	0	0	0	0	0	0	0	0	0	0	0	0	0	0	0	0	0	0	0	0	0	0	0	0	0	0	0	0	0	0	0	0	0	0	0	0	0
OTU297	Proteobacteria	Alphaproteobacteria	Sphingomonadales	Sphingomonadaceae(1.0000)	Sphingomonas(0.5200)	0	0	0	0	0	0	0	0	0	0	0	0	0	0	0	0	0	0	0	0	0	0	0	0	0	0	0	0	0	0	0	0	5	2	0	21	17	15	21	0	0	0	0	0
OTU954	Firmicutes	Bacilli	Bacillales	Bacillaceae(1.0000)	Anoxybacillus(0.9900)	0	0	0	0	0	0	0	0	0	0	1	0	0	0	0	0	0	0	0	0	0	0	1	0	0	0	0	0	0	0	0	0	0	0	0	0	0	0	0	0	0	0	0	0
OTU1035	Firmicutes	Bacilli	Lactobacillales	Carnobacteriaceae(0.9700)	Granulicatella(0.9700)	0	0	0	0	0	0	0	0	0	0	0	0	0	0	0	0	0	0	0	0	0	0	0	0	0	0	0	0	0	0	0	0	1	0	0	0	0	0	0	0	0	0	0	0
OTU216	Firmicutes	Tissierellia	Tissierellales	Unclassified_Clostridiales(1.0000)	Anaerococcus(1.0000)	0	0	0	0	0	0	0	0	0	0	0	0	0	0	0	0	0	0	0	0	0	0	0	0	0	0	0	0	0	0	0	0	22	9	4	11	8	18	7	0	0	0	0	0
OTU230	Planctomycetes	Planctomycetia	Planctomycetales	Planctomycetaceae(0.9000)	Blastopirellula(0.5100)	0	0	0	0	0	0	0	0	0	0	0	0	0	0	0	0	0	0	0	0	0	0	0	0	0	0	0	0	0	0	0	0	0	0	0	0	0	0	0	31	0	0	0	0
OTU99	Proteobacteria	Gammaproteobacteria	Nevskiales	Nevskiaceae(1.0000)	Nevskia(1.0000)	0	0	0	0	0	2	0	2	0	0	2	0	0	0	0	0	0	1	0	1	1	1	0	0	1	1	1	0	0	3	0	0	0	4	0	0	4	2	0	0	0	0	0	0
OTU180	Proteobacteria	Betaproteobacteria	Burkholderiales	Alcaligenaceae(1.0000)	Achromobacter(1.0000)	0	0	0	0	0	0	0	0	0	0	0	0	0	0	0	0	0	0	0	0	0	0	0	0	0	0	0	0	0	0	0	0	0	0	1	0	4	0	0	0	0	0	0	0
OTU203	Actinobacteria	Actinobacteria	Micrococcales	Micrococcaceae(1.0000)	Arthrobacter(0.9900)	0	0	0	0	0	0	0	0	0	0	0	0	0	0	0	0	0	0	0	0	0	0	0	0	0	0	0	0	0	0	0	0	0	0	0	0	0	0	0	0	0	0	0	0
OTU213	Proteobacteria	Gammaproteobacteria	Xanthomonadales	Rhodanobacteraceae(0.9900)	Dyella(0.5900)	0	0	3	0	4	0	3	0	3	2	2	1	0	2	1	0	4	0	2	1	3	0	1	2	0	1	2	0	3	1	1	0	0	0	0	0	0	0	0	0	0	0	0	0
OTU130	Firmicutes	Clostridia	Clostridiales	Clostridiaceae(0.4400)	Clostridium(0.4100)	0	0	1	0	3	0	0	0	1	2	0	0	0	1	0	0	2	0	0	0	0	0	0	1	1	1	0	0	0	0	1	0	0	0	0	3	6	0	11	0	0	0	0	0
OTU250	Proteobacteria	Alphaproteobacteria	Caulobacterales	Caulobacteraceae(1.0000)	Phenylobacterium(1.0000)	0	0	0	0	0	0	0	0	0	0	1	0	0	0	0	1	0	0	0	0	0	0	0	1	0	0	0	0	0	0	0	0	3	0	0	0	0	0	0	0	6	0	2	0
OTU260	Proteobacteria	Alphaproteobacteria	Sphingomonadales	Sphingomonadaceae(0.9700)	Sphingopyxis(0.9700)	0	0	0	0	0	0	0	0	0	0	0	0	0	0	0	0	0	0	0	0	0	0	0	0	0	0	0	0	0	0	0	0	12	6	3	15	6	6	14	0	0	0	0	0
OTU275	Actinobacteria	Actinobacteria	Micrococcales	Intrasporangiaceae(1.0000)	Janibacter(0.5300)	1	0	0	0	0	0	0	0	1	1	1	1	0	1	0	1	0	0	0	0	0	2	0	0	0	0	0	0	0	0	2	0	1	0	0	0	0	0	0	3	2	0	0	12
OTU144	Proteobacteria	Alphaproteobacteria	Rhodospirillales	Unclassified_Alphaproteobacteria(0.9500)	Geminicoccus(0.9500)	0	0	0	0	0	0	0	0	0	0	0	0	0	0	0	0	0	0	0	0	0	0	0	0	0	0	0	0	0	0	0	0	22	6	9	24	0	7	7	0	0	0	0	0
OTU503	Proteobacteria	Betaproteobacteria	Burkholderiales	Comamonadaceae(1.0000)	Comamonas(0.9700)	0	0	0	0	0	0	0	0	0	0	0	0	0	0	0	0	0	0	0	0	0	0	0	0	0	0	0	0	0	0	0	0	9	4	1	5	11	0	0	0	0	0	0	0
OTU238	Proteobacteria	Gammaproteobacteria	Oceanospirillales	Halomonadaceae(1.0000)	Halomonas(0.9900)	1	2	3	0	2	3	1	1	0	1	1	1	1	0	2	1	1	2	2	0	1	1	1	1	3	1	1	1	0	0	1	0	0	0	0	0	0	0	0	0	0	0	18	0
OTU101	Firmicutes	Bacilli	Lactobacillales	Aerococcaceae(1.0000)	Aerococcus(1.0000)	0	0	2	0	0	0	0	0	0	1	2	1	0	0	1	1	0	1	0	0	0	0	1	0	0	0	0	1	0	0	0	6	4	0	0	0	3	0	3	0	0	0	0	0
OTU169	Bacteroidetes	Bacteroidia	Bacteroidales	Bacteroidaceae(1.0000)	Bacteroides(1.0000)	0	0	0	0	0	0	0	1	0	0	1	0	1	0	0	0	2	0	0	0	0	0	0	1	1	0	0	0	0	1	0	0	0	0	0	0	1	0	6	9	0	0	0	0
OTU113	Bacteroidetes	Bacteroidia	Bacteroidales	Prevotellaceae(1.0000)	Prevotella(1.0000)	0	1	1	0	0	0	0	0	0	0	0	0	0	0	0	0	0	0	0	1	0	0	0	0	0	0	0	0	0	0	0	0	4	8	0	0	6	0	6	0	0	0	0	0
OTU173	Proteobacteria	Alphaproteobacteria	Rhizobiales	Phyllobacteriaceae(0.8100)	Aminobacter(0.7900)	0	0	0	0	0	0	0	0	0	0	0	0	0	0	0	0	0	0	0	0	0	0	0	0	0	0	0	0	0	0	0	0	0	0	0	0	0	0	0	0	0	0	0	0
OTU140	Proteobacteria	Deltaproteobacteria	Desulfovibrionales	Desulfovibrionaceae(0.7000)	Desulfovibrio(0.5400)	0	0	0	0	0	0	0	0	0	0	0	0	0	0	0	0	0	0	0	0	0	0	0	0	0	0	0	0	0	0	0	0	0	0	0	0	2	0	0	9	0	0	0	0
OTU150	Proteobacteria	Hydrogenophilalia	Hydrogenophilales	Hydrogenophilaceae(1.0000)	Hydrogenophilus(1.0000)	0	0	0	0	1	0	0	0	2	1	0	1	0	1	0	0	1	1	0	0	0	0	0	0	0	0	1	0	0	0	0	0	0	0	0	0	0	0	0	25	0	1	0	0
OTU161	Proteobacteria	Alphaproteobacteria	Sphingomonadales	Sphingomonadaceae(1.0000)	Sphingopyxis(1.0000)	0	0	0	0	0	0	0	1	0	0	0	0	0	0	0	0	0	0	0	0	0	0	0	0	0	0	0	0	0	0	0	0	6	0	0	10	3	0	0	0	11	0	0	0
OTU211	Bacteroidetes	Sphingobacteriia	Sphingobacteriales	Sphingobacteriaceae(0.2500)	Olivibacter(0.2000)	0	0	0	0	0	0	0	0	0	0	0	0	0	0	0	0	0	0	0	0	0	0	0	0	0	0	0	0	0	0	0	0	0	6	2	0	0	0	4	0	0	0	0	0
OTU148	Proteobacteria	Gammaproteobacteria	Pseudomonadales	Moraxellaceae(1.0000)	Psychrobacter(0.9900)	0	0	0	0	0	0	0	0	0	0	0	0	0	0	0	0	0	0	0	0	0	0	0	0	0	0	0	0	0	0	0	0	0	0	0	0	0	0	0	0	0	0	0	0
OTU175	Firmicutes	Tissierellia	Tissierellales	Unclassified_Clostridiales(0.5400)	Tissierella(0.1700)	0	0	0	0	0	0	1	0	1	0	0	0	0	0	0	0	0	0	0	1	0	0	0	0	0	0	0	0	0	0	0	0	4	0	1	0	0	0	0	3	0	0	27	0
OTU722	Proteobacteria	Alphaproteobacteria	Rhizobiales	Rhizobiaceae(0.3700)	Rhizobium(0.3700)	0	0	0	0	0	0	0	0	0	0	0	0	0	0	0	0	0	0	0	0	0	0	0	0	0	0	0	0	0	0	0	0	5	0	0	0	0	0	6	0	0	0	0	0
OTU185	Bacteroidetes	Bacteroidia	Bacteroidales	Bacteroidaceae(0.8100)	Bacteroides(0.8100)	1	0	0	0	0	0	0	0	0	1	0	0	0	0	0	0	0	0	0	0	0	0	0	0	0	0	0	0	0	0	0	0	0	4	0	0	0	0	0	0	0	10	0	0
OTU157	Bacteroidetes	Sphingobacteriia	Sphingobacteriales	Sphingobacteriaceae(1.0000)	Mucilaginibacter(0.8900)	0	0	0	0	0	0	0	0	0	0	0	0	0	0	0	0	0	0	0	0	0	0	0	0	0	0	0	0	0	0	0	0	0	0	0	0	0	0	0	0	3	0	0	0
OTU181	Proteobacteria	Betaproteobacteria	Neisseriales	Neisseriaceae(0.8100)	Neisseria(0.4800)	0	0	0	0	0	0	0	0	0	0	0	0	0	0	0	0	0	0	0	0	0	0	0	0	0	0	0	0	0	0	0	0	0	0	0	0	1	0	0	0	60	0	0	0
OTU1226	Firmicutes	Bacilli	Bacillales	Bacillaceae(0.9200)	Bacillus(0.9200)	2	1	0	0	1	1	2	3	0	1	1	0	1	1	2	1	0	0	2	0	0	1	4	0	0	0	2	1	0	1	2	0	0	0	0	0	0	0	0	0	0	0	0	0
OTU151	Bacteroidetes	Bacteroidia	Bacteroidales	Rikenellaceae(0.8200)	Alistipes(0.7600)	1	0	0	0	0	0	0	0	0	0	1	0	0	1	1	0	0	0	1	0	0	1	2	0	0	0	0	0	0	1	0	0	5	9	3	3	3	1	0	0	0	0	13	0
OTU205	Proteobacteria	Alphaproteobacteria	Rhizobiales	Rhizobiaceae(1.0000)	Rhizobium(1.0000)	0	1	1	2	2	1	1	3	2	0	3	1	1	0	2	1	1	0	0	0	1	1	2	0	1	2	0	1	1	0	0	0	0	0	0	0	0	0	0	0	0	0	21	0
OTU117	Proteobacteria	Betaproteobacteria	Burkholderiales	Unclassified_Burkholderiales(0.8900)	Tepidimonas(0.8900)	0	0	0	0	1	0	0	1	0	1	0	0	0	0	0	1	2	0	1	0	2	2	0	1	1	0	0	0	0	0	0	0	0	0	0	0	0	0	11	9	0	0	0	0
OTU244	Bacteroidetes	Bacteroidia	Bacteroidales	Rikenellaceae(0.8900)	Alistipes(0.8400)	0	0	0	0	0	0	0	0	0	0	0	0	0	0	0	0	0	0	0	0	0	0	0	0	0	0	0	0	0	0	0	0	2	0	0	0	0	0	0	0	0	0	0	0
OTU198	Bacteroidetes	Bacteroidia	Bacteroidales	Rikenellaceae(1.0000)	Alistipes(1.0000)	1	0	0	0	0	0	0	1	0	1	1	0	2	0	1	0	0	0	0	0	1	0	1	0	0	0	0	0	0	0	0	0	5	1	0	0	0	0	0	13	0	0	12	0
OTU285	Proteobacteria	Alphaproteobacteria	Rhizobiales	Bradyrhizobiaceae(0.9900)	Bosea(0.9900)	0	0	0	0	0	0	0	0	1	0	0	0	0	0	0	0	0	0	0	0	0	0	0	0	0	0	0	0	2	0	0	0	0	0	0	0	0	0	0	3	0	0	0	0
OTU209	Proteobacteria	Deltaproteobacteria	Desulfovibrionales	Desulfovibrionaceae(0.9100)	Desulfovibrio(0.8700)	0	0	0	0	0	0	0	0	0	0	0	0	0	0	0	0	0	0	0	0	0	0	0	0	0	0	0	1	0	0	0	0	0	0	0	0	4	2	0	0	0	0	9	0
OTU257	Firmicutes	Clostridia	Clostridiales	Clostridiaceae(0.2500)	Clostridium(0.2000)	0	0	0	0	0	0	0	0	0	0	0	0	0	0	0	0	0	0	0	0	0	0	0	0	0	0	0	0	0	0	0	0	0	0	0	0	0	0	0	0	0	0	0	0
OTU174	Proteobacteria	Gammaproteobacteria	unclassified Gammaproteobacteria	Celerinatantimonadaceae(0.2800)	Celerinatantimonas(0.2800)	0	0	0	0	0	0	0	0	0	0	0	0	1	0	0	0	0	1	0	0	0	0	1	1	0	0	0	1	0	0	0	13	0	0	0	0	0	0	0	0	0	0	0	0
OTU197	Proteobacteria	Alphaproteobacteria	Caulobacterales	Caulobacteraceae(1.0000)	Phenylobacterium(0.8400)	1	0	0	0	0	0	0	0	0	0	0	1	0	0	0	0	0	0	0	0	0	0	0	1	1	1	0	0	0	0	0	0	8	20	0	14	0	6	0	0	0	0	0	0
OTU135	Chlamydiae	Chlamydiia	Parachlamydiales	Simkaniaceae(0.3800)	Simkania(0.3800)	0	0	0	0	0	0	0	0	0	0	0	0	0	0	0	0	0	0	0	0	0	0	0	0	0	0	0	0	0	1	0	0	0	0	1	0	0	0	0	0	0	1	0	0
OTU241	Proteobacteria	Alphaproteobacteria	Rhizobiales	Methylobacteriaceae(1.0000)	Methylobacterium(1.0000)	0	0	0	0	0	0	0	0	0	0	0	1	0	1	0	0	0	0	0	0	0	0	0	0	0	0	0	1	0	0	1	0	0	0	0	0	2	0	0	11	0	0	0	0
OTU261	Proteobacteria	Deltaproteobacteria	Desulfovibrionales	Desulfovibrionaceae(0.9300)	Desulfovibrio(0.9300)	0	0	0	0	0	0	0	0	0	0	0	0	0	0	0	0	0	0	0	0	0	0	0	0	0	0	0	0	0	0	0	0	0	0	0	0	0	0	0	2	0	11	0	0
OTU373	Firmicutes	Clostridia	Clostridiales	Clostridiaceae(0.8300)	Clostridium(0.8000)	0	0	0	1	0	0	0	0	0	0	0	0	0	0	0	0	0	0	0	0	0	0	1	1	0	0	0	0	0	0	0	0	0	0	0	0	0	0	0	14	0	0	0	0
OTU191	Actinobacteria	Actinobacteria	Corynebacteriales	Nocardiaceae(1.0000)	Nocardia(1.0000)	0	0	0	0	0	0	0	0	0	0	0	0	0	0	0	0	0	0	0	0	0	0	0	0	0	0	0	0	0	0	0	0	0	0	0	0	0	0	0	0	0	0	0	0
OTU194	Proteobacteria	Betaproteobacteria	Neisseriales	Neisseriaceae(1.0000)	Kingella(0.8600)	2	0	0	0	2	0	0	0	1	1	1	0	0	0	0	0	0	0	0	0	0	0	0	1	0	0	0	1	1	0	0	0	0	3	0	0	0	0	0	0	0	0	0	0
OTU232	Bacteroidetes	Bacteroidia	Bacteroidales	Bacteroidaceae(1.0000)	Bacteroides(1.0000)	1	0	0	0	1	0	0	0	0	1	0	0	0	1	0	0	0	0	0	0	0	1	0	0	0	0	0	2	0	0	0	0	0	0	0	0	0	0	0	0	0	0	0	0
OTU264	Bacteroidetes	Flavobacteriia	Flavobacteriales	Flavobacteriaceae(1.0000)	Flavobacterium(1.0000)	0	0	0	0	0	0	0	0	0	0	0	0	0	0	0	0	0	0	0	0	0	0	0	0	0	0	0	0	0	0	0	0	2	11	5	3	8	18	2	0	0	0	0	0
OTU345	Firmicutes	Bacilli	Bacillales	Bacillaceae(0.9800)	Bacillus(0.8600)	0	0	1	0	0	0	0	0	0	0	1	0	0	0	0	0	0	0	0	0	0	1	0	0	0	0	0	1	0	0	0	0	0	0	0	0	0	0	0	0	0	0	0	0
OTU429	Proteobacteria	Alphaproteobacteria	Rhizobiales	Hyphomicrobiaceae(1.0000)	Devosia(1.0000)	0	0	0	0	0	0	0	0	0	0	0	0	0	0	0	0	0	0	0	0	0	0	0	0	0	0	0	0	0	0	0	1	0	3	0	4	12	0	0	0	0	0	1	0
OTU293	Proteobacteria	Alphaproteobacteria	Rhodospirillales	Acetobacteraceae(1.0000)	Acetobacter(1.0000)	0	0	0	0	0	0	0	0	0	0	0	0	0	0	1	0	0	0	0	0	0	0	0	0	0	0	1	0	0	0	0	0	0	0	0	0	0	4	0	0	0	0	0	0
OTU159	Bacteroidetes	Flavobacteriia	Flavobacteriales	Flavobacteriaceae(1.0000)	Empedobacter(0.5000)	0	0	0	0	0	0	0	0	0	0	0	0	0	0	0	0	0	0	0	0	0	0	0	0	0	0	0	0	0	0	0	0	0	0	0	0	0	0	0	0	0	0	0	0
OTU672	Proteobacteria	Alphaproteobacteria	Sphingomonadales	Sphingomonadaceae(1.0000)	Sphingomonas(0.9900)	0	0	0	0	0	0	0	0	0	1	1	0	0	0	0	0	0	0	0	0	0	0	0	0	0	0	0	1	0	0	0	0	0	0	0	0	0	0	0	0	0	0	0	0
OTU160	Firmicutes	Clostridia	Clostridiales	Ruminococcaceae(0.4500)	Ruminococcus(0.4400)	0	0	0	0	0	0	0	0	0	0	0	0	0	0	0	0	0	0	0	0	0	0	0	0	0	0	0	0	0	0	0	0	0	6	0	4	0	0	3	0	0	0	0	0
OTU214	Proteobacteria	Alphaproteobacteria	Sphingomonadales	Sphingomonadaceae(1.0000)	Sphingorhabdus(1.0000)	0	0	0	0	0	0	0	0	0	0	0	0	0	0	0	0	0	0	0	0	0	0	0	0	0	0	0	0	0	0	0	0	8	8	2	8	4	2	18	0	0	0	0	0
OTU231	Actinobacteria	Actinobacteria	Micrococcales	Dermacoccaceae(1.0000)	Dermacoccus(0.5800)	0	0	0	0	0	0	0	0	0	0	0	0	0	0	0	0	0	0	0	0	0	0	0	0	0	0	0	0	0	0	0	42	0	0	0	0	0	0	0	0	1	0	0	0
OTU875	Bacteroidetes	Bacteroidia	Bacteroidales	Rikenellaceae(0.7300)	Alistipes(0.7300)	0	0	0	0	0	0	0	0	0	0	0	0	0	0	0	0	0	0	0	0	0	0	0	0	0	0	0	0	0	0	0	0	0	0	8	0	0	0	0	0	0	14	0	0
OTU186	Fusobacteria	Fusobacteriia	Fusobacteriales	Leptotrichiaceae(1.0000)	Leptotrichia(1.0000)	0	0	0	0	0	0	0	0	0	0	0	0	0	0	0	0	0	0	0	0	0	0	0	0	0	0	0	0	0	0	0	0	9	10	2	6	0	10	11	0	0	0	0	0
OTU324	Proteobacteria	Gammaproteobacteria	Xanthomonadales	Rhodanobacteraceae(1.0000)	Dokdonella(1.0000)	0	0	0	0	1	0	0	0	0	0	1	0	0	0	0	0	0	0	0	1	0	0	0	0	0	0	0	1	0	1	0	0	0	0	0	0	0	0	0	12	0	9	0	0
OTU366	Bacteroidetes	Bacteroidia	Bacteroidales	Porphyromonadaceae(1.0000)	Porphyromonas(1.0000)	0	0	0	0	0	0	0	0	0	0	0	0	0	0	0	0	0	0	0	0	0	0	0	0	0	0	0	0	0	0	0	0	0	0	0	0	0	0	0	29	0	0	0	0
OTU236	Proteobacteria	Alphaproteobacteria	Caulobacterales	Caulobacteraceae(1.0000)	Brevundimonas(1.0000)	0	0	0	0	0	0	0	0	0	0	0	0	0	0	0	0	0	0	0	0	0	0	0	0	0	0	0	0	0	0	0	28	0	1	4	0	0	2	9	0	0	0	0	0
OTU370	Proteobacteria	Betaproteobacteria	Burkholderiales	Alcaligenaceae(0.9200)	Achromobacter(0.4600)	0	0	0	0	0	0	0	0	0	0	0	0	0	0	0	0	0	0	0	0	0	0	0	0	0	0	0	0	0	0	0	0	0	0	0	0	0	0	0	0	0	0	0	0
OTU166	Firmicutes	Clostridia	Clostridiales	Lachnospiraceae(1.0000)	Lachnoanaerobaculum(1.0000)	0	0	0	0	0	0	0	0	0	0	0	0	0	0	0	0	0	0	0	0	0	0	0	0	0	0	0	0	0	0	0	0	0	0	0	0	0	0	0	0	0	0	0	0
OTU190	Proteobacteria	Deltaproteobacteria	Myxococcales	Labilitrichaceae(0.9600)	Labilithrix(0.9600)	0	0	0	0	0	0	0	0	0	0	0	0	0	0	0	0	0	0	0	0	0	0	0	0	0	0	0	0	0	0	0	0	7	5	1	5	0	0	16	0	0	0	0	0
OTU207	Proteobacteria	Oligoflexia	Bdellovibrionales	Bdellovibrionaceae(1.0000)	Bdellovibrio(1.0000)	0	0	0	0	0	0	0	0	0	0	0	0	0	0	0	0	0	0	0	0	0	0	0	0	0	0	0	0	0	0	0	0	0	18	0	2	9	10	4	0	0	0	0	0
OTU246	Fusobacteria	Fusobacteriia	Fusobacteriales	Leptotrichiaceae(1.0000)	Leptotrichia(1.0000)	0	0	0	0	0	0	0	0	0	0	1	0	0	0	0	0	0	0	0	0	0	0	0	0	0	0	0	0	0	0	0	0	0	0	2	0	0	6	0	5	0	0	0	0
OTU276	Proteobacteria	Deltaproteobacteria	Desulfovibrionales	Desulfovibrionaceae(0.9200)	Bilophila(0.7400)	0	0	0	0	0	0	0	0	0	0	0	0	0	0	0	1	0	0	0	2	0	0	0	1	0	0	0	0	0	0	0	0	0	0	0	0	0	0	0	17	0	0	0	0
OTU313	Actinobacteria	Actinobacteria	Corynebacteriales	Nocardiaceae(0.9800)	Gordonia(0.9800)	0	0	0	1	0	0	0	0	1	0	1	0	0	0	1	0	0	0	0	0	0	0	1	0	1	0	0	0	0	0	0	0	0	0	0	0	0	0	0	0	0	0	0	0
OTU693	Firmicutes	Bacilli	Bacillales	Unclassified_Bacillales(0.9800)	Exiguobacterium(0.9800)	0	0	0	1	0	0	0	0	0	1	0	0	0	1	0	0	0	0	0	0	0	0	0	1	0	0	0	0	0	1	0	0	0	3	0	0	0	0	0	0	0	0	0	0
OTU201	Acidobacteria	Blastocatellia	Blastocatellales	Unclassified_Elusimicrobia(1.0000)	Aridibacter(0.6900)	0	0	0	0	0	0	0	0	0	0	0	0	0	0	0	0	0	0	0	0	0	0	0	0	0	0	0	0	0	0	0	0	0	0	0	0	0	0	0	0	0	0	0	0
OTU210	Bacteroidetes	Bacteroidia	Bacteroidales	Prevotellaceae(1.0000)	Prevotella(1.0000)	0	0	0	0	0	0	0	0	0	0	0	0	0	0	0	0	0	0	0	0	0	0	0	0	0	0	0	0	0	0	0	0	0	0	0	0	0	0	0	0	0	0	0	0
OTU235	Bacteroidetes	Sphingobacteriia	Sphingobacteriales	Sphingobacteriaceae(1.0000)	Sphingobacterium(1.0000)	0	0	0	0	0	0	0	0	0	0	0	0	0	0	0	0	0	0	0	0	0	0	0	0	0	0	0	0	0	0	0	0	0	0	0	0	0	0	0	0	0	0	0	0
OTU471	Actinobacteria	Actinobacteria	Propionibacteriales	Nocardioidaceae(1.0000)	Marmoricola(1.0000)	0	0	0	0	0	0	0	0	0	0	0	0	0	0	0	0	0	0	0	0	0	0	0	0	0	0	0	0	0	0	0	0	15	3	1	5	15	0	0	0	0	0	0	0
OTU263	Actinobacteria	Actinobacteria	Micromonosporales	Micromonosporaceae(0.2200)	Actinoplanes(0.2000)	0	0	0	0	0	0	0	0	0	0	0	0	0	0	0	0	0	0	0	0	0	0	0	0	0	0	0	0	0	0	0	0	7	0	0	7	11	7	6	0	0	0	0	0
OTU787	Proteobacteria	Betaproteobacteria	Burkholderiales	Comamonadaceae(0.7200)	Comamonas(0.6400)	1	1	0	0	0	0	0	0	1	0	1	0	0	1	1	1	0	0	0	0	0	0	1	0	0	1	0	0	0	0	0	0	0	0	0	0	0	0	0	0	4	0	0	0
OTU353	Bacteroidetes	Bacteroidia	Bacteroidales	Bacteroidaceae(0.8600)	Bacteroides(0.8600)	0	0	0	0	0	0	0	0	0	0	0	0	0	0	0	0	0	0	0	0	0	0	0	0	0	0	0	0	0	0	0	0	0	0	0	0	0	0	0	0	0	0	0	0
OTU553	Firmicutes	Bacilli	Lactobacillales	Lactobacillaceae(1.0000)	Lactobacillus(1.0000)	0	1	0	0	1	1	2	0	1	1	0	0	1	0	0	0	1	1	0	2	1	0	0	0	0	0	0	0	0	1	0	0	0	0	0	0	0	0	0	0	0	0	0	0
OTU898	Proteobacteria	Gammaproteobacteria	Xanthomonadales	Rhodanobacteraceae(0.9900)	Dyella(0.8900)	0	0	0	0	0	0	0	0	0	0	0	0	0	0	0	0	0	0	0	0	0	0	0	0	0	0	0	0	0	0	0	0	0	0	0	0	0	0	0	0	0	0	0	0
OTU224	Firmicutes	Tissierellia	Tissierellales	Unclassified_Clostridiales(0.1600)	Acholeplasma(0.0700)	0	0	0	0	0	0	0	0	0	0	0	0	0	0	0	0	0	0	0	0	0	0	0	0	0	0	0	0	0	0	0	0	0	0	0	0	0	0	0	0	0	0	0	0
OTU233	Firmicutes	Clostridia	Clostridiales	Ruminococcaceae(1.0000)	Faecalibacterium(1.0000)	0	0	1	0	0	0	1	0	0	0	0	0	0	0	0	0	0	0	0	0	0	0	0	0	0	0	0	0	0	1	0	0	0	0	0	0	0	0	0	0	0	0	0	0
OTU302	Firmicutes	Tissierellia	Tissierellales	Unclassified_Clostridiales(1.0000)	Anaerococcus(1.0000)	0	0	0	0	0	0	0	0	0	0	0	0	0	0	0	0	0	0	0	0	0	0	0	0	0	0	0	0	0	0	0	0	0	0	0	0	0	0	0	0	0	0	0	0
OTU255	Armatimonadetes	Fimbriimonadia	Fimbriimonadales	Fimbriimonadaceae(0.6800)	Fimbriimonas(0.6800)	0	0	0	0	0	0	0	0	0	0	0	0	0	0	0	0	0	0	0	0	0	0	0	0	0	0	0	0	0	0	0	0	0	0	0	0	0	0	0	0	0	0	0	0
OTU301	Bacteroidetes	Flavobacteriia	Flavobacteriales	Flavobacteriaceae(1.0000)	Flavobacterium(1.0000)	0	0	0	0	0	0	0	0	0	0	0	0	0	0	0	0	0	0	0	0	0	0	0	0	0	0	0	0	0	0	0	0	0	6	0	0	19	10	0	0	0	0	0	0
OTU499	Bacteroidetes	Sphingobacteriia	Sphingobacteriales	Cytophagaceae(0.3300)	Solitalea(0.2700)	0	0	0	0	0	0	0	0	0	0	0	0	0	0	0	0	0	0	0	0	0	0	0	0	0	0	0	0	0	0	0	0	0	0	0	0	0	0	0	11	0	0	0	0
OTU1061	Bacteroidetes	Bacteroidia	Bacteroidales	Porphyromonadaceae(0.9000)	Parabacteroides(0.6700)	0	0	0	0	0	0	0	0	0	0	0	0	0	0	0	0	0	0	0	0	0	0	0	0	0	0	0	0	1	0	0	0	0	0	0	0	0	0	0	0	0	0	2	1
OTU184	Proteobacteria	Gammaproteobacteria	Oceanospirillales	Oceanospirillaceae(1.0000)	Marinomonas(1.0000)	0	0	0	0	0	0	0	0	0	0	0	0	0	0	0	0	0	0	0	0	0	0	0	0	0	0	0	0	0	0	0	0	0	0	0	0	0	0	0	0	0	0	0	0
OTU393	Firmicutes	Bacilli	Lactobacillales	Carnobacteriaceae(0.9900)	Carnobacterium(0.9900)	0	1	0	1	0	0	0	0	0	1	0	0	1	0	0	1	0	0	0	0	0	0	0	0	1	0	0	0	1	0	1	0	0	0	0	0	0	0	0	0	0	0	0	0
OTU413	Actinobacteria	Actinobacteria	Actinomycetales	Actinomycetaceae(1.0000)	Varibaculum(0.9700)	0	0	0	0	0	0	0	0	0	0	0	0	0	0	1	0	0	0	0	0	0	0	0	0	0	0	0	0	0	1	0	0	2	11	0	8	0	0	10	0	0	0	0	0
OTU265	Firmicutes	Clostridia	Clostridiales	Clostridiaceae(0.7900)	Clostridium(0.7900)	0	0	0	0	0	0	0	0	0	0	0	0	0	0	0	0	0	0	0	0	0	0	0	0	0	0	0	0	0	0	0	0	0	0	0	0	0	0	0	0	0	0	0	0
OTU1014	Firmicutes	Negativicutes	Veillonellales	Veillonellaceae(1.0000)	Centipeda(1.0000)	0	0	0	0	0	0	0	0	0	0	0	0	0	0	0	0	0	0	0	0	0	0	0	0	0	0	0	0	0	0	0	0	0	9	0	0	3	9	6	0	0	0	0	0
OTU286	Firmicutes	Clostridia	Clostridiales	Clostridiaceae(1.0000)	Clostridium(0.7500)	0	0	0	0	0	0	0	0	0	0	0	0	0	0	0	0	0	0	0	0	0	0	0	0	0	0	0	0	0	0	0	0	0	0	0	0	0	0	0	0	0	0	0	0
OTU312	Proteobacteria	Betaproteobacteria	Neisseriales	Neisseriaceae(0.5000)	Burkholderia(0.2100)	0	0	0	0	0	0	0	0	0	0	0	0	0	0	0	0	0	0	0	0	0	0	0	0	0	0	0	0	0	0	0	0	0	0	0	0	0	0	0	0	0	0	0	0
OTU1050	Actinobacteria	Actinobacteria	Micrococcales	Microbacteriaceae(1.0000)	Canibacter(0.4300)	0	0	0	0	0	0	0	0	0	0	0	0	0	0	0	0	0	0	0	0	0	0	0	0	0	0	0	0	0	0	0	0	0	0	1	0	0	0	0	0	0	0	0	0
OTU223	Proteobacteria	Gammaproteobacteria	Nevskiales	Nevskiaceae(1.0000)	Nevskia(0.8700)	0	0	0	0	0	0	0	0	0	0	0	0	0	0	0	0	0	0	0	0	0	0	0	0	0	0	0	0	0	0	0	0	0	0	0	0	0	0	0	0	0	0	0	0
OTU239	Chloroflexi	Caldilineae	Caldilineales	Caldilineaceae(0.2400)	Litorilinea(0.1500)	0	0	0	0	0	0	0	0	0	0	0	0	0	0	0	0	0	0	0	0	0	0	0	0	0	0	0	0	0	0	0	0	0	0	0	0	0	0	0	0	0	0	0	0
OTU288	Proteobacteria	Gammaproteobacteria	Pseudomonadales	Pseudomonadaceae(1.0000)	Pseudomonas(1.0000)	0	0	0	0	0	0	0	0	0	0	0	0	0	0	0	0	0	0	0	0	0	0	0	0	0	0	0	0	0	0	0	0	0	0	0	0	0	0	0	0	0	0	0	0
OTU307	Proteobacteria	Hydrogenophilalia	Hydrogenophilales	Hydrogenophilaceae(1.0000)	Thiobacillus(1.0000)	0	0	0	0	0	0	0	0	0	0	0	0	0	0	0	0	0	0	0	0	0	0	0	0	0	0	0	0	0	0	0	0	2	13	0	13	0	0	0	0	0	0	0	0
OTU329	Bacteroidetes	Bacteroidia	Bacteroidales	Prevotellaceae(1.0000)	Prevotella(0.6700)	0	0	0	0	0	0	0	0	0	0	0	0	0	0	0	0	0	0	0	0	0	0	0	0	0	0	0	0	0	0	0	20	0	0	0	0	8	0	0	0	0	0	0	0
OTU237	Firmicutes	Tissierellia	Tissierellales	Unclassified_Clostridiales(1.0000)	Blautia(1.0000)	0	0	0	0	0	0	0	0	0	0	1	0	0	0	0	0	0	0	0	0	0	2	1	0	0	1	1	0	0	1	1	0	0	0	0	0	0	0	0	0	0	0	0	0
OTU316	Proteobacteria	Alphaproteobacteria	Rhodobacterales	Rhodobacteraceae(0.3700)	Hirschia(0.1400)	0	0	0	0	0	0	0	0	0	0	0	0	0	0	0	0	0	0	0	0	0	0	0	0	0	0	0	0	0	0	0	0	0	0	1	0	0	0	0	0	0	0	0	0
OTU335	Proteobacteria	Deltaproteobacteria	Desulfobacterales	Desulfobacteraceae(0.4400)	Desulfofaba(0.1900)	0	0	0	0	0	0	0	0	0	0	0	0	0	0	0	0	0	0	0	0	0	1	0	1	0	0	0	0	1	0	0	0	0	0	0	0	0	0	0	0	0	0	0	0
OTU403	Proteobacteria	Alphaproteobacteria	Caulobacterales	Caulobacteraceae(1.0000)	Asticcacaulis(1.0000)	0	0	0	1	0	0	0	0	0	0	0	0	0	0	0	0	0	0	0	0	0	0	0	1	0	0	0	0	0	0	0	0	1	4	0	0	1	0	0	0	0	0	0	0
OTU254	Proteobacteria	Gammaproteobacteria	Xanthomonadales	Lysobacteraceae(1.0000)	Lysobacter(0.9900)	0	0	0	0	0	0	0	0	0	1	0	0	0	0	0	0	2	0	0	0	0	0	0	0	0	0	0	0	0	0	0	0	0	11	0	5	0	6	0	0	0	0	0	0
OTU380	Bacteroidetes	Bacteroidia	Bacteroidales	Rikenellaceae(0.7800)	Alistipes(0.7300)	0	0	0	0	0	0	0	0	0	0	0	0	0	0	0	0	0	0	0	0	0	0	0	0	0	0	0	0	0	0	1	0	1	0	0	0	0	0	0	0	0	0	22	0
OTU416	Firmicutes	Negativicutes	Veillonellales	Veillonellaceae(1.0000)	Dialister(1.0000)	0	0	0	0	0	0	0	0	0	0	0	0	0	0	0	0	0	0	0	0	0	0	0	0	0	0	0	0	0	0	0	0	0	0	0	0	0	0	0	0	0	0	0	0
OTU420	Firmicutes	Clostridia	Thermoanaerobacteriales	Unclassified_Thermoanaerobacterales(1.0000)	Thermoanaerobacterium(1.0000)	0	0	0	0	0	0	0	0	0	0	0	0	0	0	0	0	0	0	0	0	0	0	0	0	0	0	0	0	0	0	0	0	0	0	0	0	0	0	0	0	0	0	0	0
OTU434	Bacteroidetes	Chitinophagia	Chitinophagales	Chitinophagaceae(1.0000)	Terrimonas(0.8500)	0	1	0	0	0	0	0	0	0	0	0	0	0	0	0	0	0	0	0	0	0	0	0	0	0	0	0	0	0	0	0	0	0	0	0	0	0	0	0	0	0	0	0	0
OTU862	Firmicutes	Clostridia	Clostridiales	Clostridiaceae(0.9200)	Clostridium(0.8000)	0	0	0	2	0	0	0	0	0	0	0	0	0	0	0	0	0	0	0	0	0	0	0	0	0	0	0	0	0	0	0	0	0	0	0	0	0	0	0	0	0	0	0	0
OTU183	Firmicutes	Clostridia	Clostridiales	Lachnospiraceae(0.6500)	Coprococcus(0.4200)	0	0	0	0	0	0	0	0	0	0	0	0	0	0	0	0	0	0	0	0	0	0	0	0	0	0	0	0	0	0	0	0	0	0	7	0	0	0	0	0	0	0	0	0
OTU212	Firmicutes	Clostridia	Clostridiales	Ruminococcaceae(1.0000)	Ruminococcus(1.0000)	0	0	0	0	0	0	0	0	0	0	0	0	0	0	0	0	0	0	0	0	0	0	0	0	0	0	0	0	0	0	0	0	0	0	0	0	0	0	6	15	0	0	0	0
OTU304	Firmicutes	Clostridia	Clostridiales	Eubacteriaceae(0.9200)	Eubacterium(0.9100)	0	0	0	0	0	0	0	0	0	0	0	0	0	0	0	0	0	0	0	0	0	0	0	0	0	0	0	0	0	0	0	0	0	0	0	0	0	0	0	0	0	0	0	0
OTU697	Proteobacteria	Betaproteobacteria	Burkholderiales	Comamonadaceae(0.9900)	Comamonas(0.9000)	0	0	0	0	0	0	0	0	0	0	0	0	0	0	0	0	0	0	0	0	0	0	0	0	0	0	0	0	0	0	0	0	0	0	0	0	0	0	0	0	0	0	0	0
OTU341	Bacteroidetes	Chitinophagia	Chitinophagales	Chitinophagaceae(0.9200)	Hydrotalea(0.3400)	0	0	0	0	0	0	0	0	0	0	0	0	0	0	0	0	0	0	0	0	0	0	0	0	0	0	0	0	0	0	0	0	0	0	0	0	0	0	0	0	0	0	0	0
OTU356	Firmicutes	Clostridia	Clostridiales	Ruminococcaceae(0.4200)	Papillibacter(0.3400)	0	0	0	0	0	0	0	0	0	0	0	0	0	0	0	0	0	0	0	0	0	0	0	0	0	0	0	0	0	0	0	0	0	0	0	0	0	0	0	0	0	0	0	0
OTU199	Planctomycetes	Planctomycetia	Planctomycetales	Planctomycetaceae(0.3900)	Edaphobacter(0.1200)	0	0	0	0	0	0	0	0	0	0	0	0	0	0	0	0	0	0	0	0	0	0	0	0	0	0	0	0	0	0	0	0	0	0	0	0	0	0	0	15	0	0	0	0
OTU226	Proteobacteria	Alphaproteobacteria	Rhodospirillales	Unclassified_Alphaproteobacteria(0.9800)	Rhizomicrobium(0.9800)	0	0	0	0	0	0	0	0	0	0	0	0	0	0	0	0	0	0	0	0	0	0	0	0	0	0	0	0	0	0	0	0	0	0	0	0	0	0	0	0	0	0	0	0
OTU252	Bacteroidetes	Sphingobacteriia	Sphingobacteriales	Sphingobacteriaceae(1.0000)	Mucilaginibacter(1.0000)	0	0	0	0	0	0	0	0	0	0	0	0	0	0	0	0	0	0	0	0	0	0	0	0	0	0	0	0	0	0	0	0	0	0	0	0	0	0	0	0	0	0	0	0
OTU290	Proteobacteria	Betaproteobacteria	Burkholderiales	Sutterellaceae(0.7000)	Sutterella(0.6900)	0	0	0	0	0	0	0	0	0	0	0	0	0	0	0	0	0	0	0	0	0	0	0	0	0	0	0	0	0	0	0	0	0	0	0	0	0	0	0	0	0	0	0	0
OTU389	Bacteroidetes	Chitinophagia	Chitinophagales	Chitinophagaceae(1.0000)	Segetibacter(0.7900)	0	0	0	0	0	0	0	0	0	0	0	0	0	0	0	0	0	0	0	0	0	0	0	0	0	0	0	0	0	0	0	0	0	0	0	0	0	0	0	0	0	0	0	0
OTU458	Bacteroidetes	Cytophagia	Cytophagales	Cyclobacteriaceae(1.0000)	Algoriphagus(1.0000)	0	0	1	0	0	0	0	0	0	0	0	0	0	0	0	0	0	0	0	0	0	0	2	0	0	0	0	0	0	0	1	0	0	0	0	0	0	0	0	0	0	0	0	0
OTU548	Proteobacteria	Alphaproteobacteria	Rhodobacterales	Rhodobacteraceae(1.0000)	Rubellimicrobium(0.9400)	0	0	0	0	0	0	0	0	0	0	0	0	0	0	0	0	0	0	0	0	0	0	0	0	0	1	0	0	1	0	0	0	0	0	0	0	0	0	0	0	0	0	0	0
OTU809	Proteobacteria	Alphaproteobacteria	Sphingomonadales	Sphingomonadaceae(0.9900)	Sphingomonas(0.9500)	0	0	0	0	0	0	0	0	0	0	0	0	0	0	0	0	0	0	0	0	0	0	0	0	0	0	0	0	0	0	0	0	0	0	0	0	0	0	0	8	0	0	0	0
OTU308	Firmicutes	Tissierellia	Tissierellales	Peptoniphilaceae(1.0000)	Ezakiella(1.0000)	0	0	1	0	0	0	0	0	0	0	1	0	0	0	0	0	0	0	1	0	0	0	0	0	0	0	0	0	0	0	0	0	0	0	0	0	0	0	0	0	0	0	0	0
OTU513	Proteobacteria	Alphaproteobacteria	Rhodospirillales	Rhodospirillaceae(0.7100)	Caenispirillum(0.2500)	0	0	0	0	0	0	0	0	0	0	0	0	0	0	0	0	0	0	0	0	0	0	0	0	0	0	0	0	0	0	0	0	0	0	0	0	0	0	0	0	0	0	0	0
OTU753	Firmicutes	Bacilli	Bacillales	Unclassified_Bacillales(0.9800)	Exiguobacterium(0.9800)	0	0	0	0	0	0	0	0	1	0	0	1	0	0	0	0	0	1	0	0	0	0	0	0	0	0	0	0	0	1	0	0	0	0	0	0	0	0	0	0	0	0	0	0
OTU256	Bacteroidetes	Chitinophagia	Chitinophagales	Chitinophagaceae(0.9700)	Flavihumibacter(0.1800)	0	0	0	0	0	0	0	0	0	0	0	0	0	0	0	0	0	0	0	0	0	0	0	0	0	0	0	0	0	0	0	0	0	5	0	0	0	0	15	0	0	0	0	0
OTU330	Proteobacteria	Alphaproteobacteria	Rhodobacterales	Rhodobacteraceae(0.7800)	Paracoccus(0.3400)	0	0	0	0	0	0	0	0	0	0	0	0	0	0	0	0	0	0	0	0	0	0	0	0	0	0	0	0	0	0	0	0	0	0	0	0	0	0	0	0	0	0	0	0
OTU444	Proteobacteria	Alphaproteobacteria	Rhodospirillales	Acetobacteraceae(1.0000)	Roseomonas(0.9300)	0	0	0	0	0	0	1	0	0	0	0	0	0	0	0	1	0	0	0	0	0	0	0	0	1	0	0	0	0	0	0	0	0	0	0	0	0	0	0	10	0	0	0	0
OTU491	Bacteroidetes	Bacteroidia	Bacteroidales	Porphyromonadaceae(1.0000)	Petrimonas(1.0000)	0	0	0	0	0	0	0	0	0	0	0	0	0	0	0	0	0	0	0	0	0	0	0	0	0	0	0	0	0	0	0	0	0	0	0	0	0	0	0	0	0	0	13	0
OTU589	Actinobacteria	Actinobacteria	Streptosporangiales	Nocardiopsaceae(1.0000)	Murinocardiopsis(0.9400)	0	0	0	0	0	0	0	0	0	0	0	0	0	0	0	0	0	0	0	0	0	0	0	0	0	0	0	0	0	0	0	0	2	0	0	0	2	0	0	0	0	0	0	0
OTU657	Bacteroidetes	Bacteroidia	Bacteroidales	Prevotellaceae(1.0000)	Prevotella(1.0000)	0	0	0	0	0	0	0	0	0	0	0	0	0	0	0	0	0	0	0	0	0	0	0	0	0	0	0	0	0	0	0	0	0	0	0	0	0	0	0	0	15	0	0	0
OTU1267	Fusobacteria	Fusobacteriia	Fusobacteriales	Leptotrichiaceae(1.0000)	Leptotrichia(1.0000)	0	0	0	0	0	0	0	0	0	0	0	0	0	0	0	0	0	0	0	0	0	0	0	0	0	0	0	0	0	0	0	0	0	0	0	0	0	0	0	0	0	0	0	0
OTU289	Bacteroidetes	Flavobacteriia	Flavobacteriales	Flavobacteriaceae(1.0000)	Chryseobacterium(1.0000)	0	0	0	0	0	0	0	0	0	0	0	0	0	0	0	0	0	0	0	0	0	0	0	0	0	0	0	0	0	0	0	0	0	1	0	0	0	0	0	0	0	0	1	0
OTU524	Firmicutes	Clostridia	Clostridiales	Clostridiaceae(0.9900)	Clostridium(0.9900)	0	0	0	0	0	0	0	0	0	0	0	0	0	0	0	0	0	0	0	0	0	0	0	0	0	0	0	0	0	0	0	0	0	0	0	0	0	0	0	0	0	0	0	0
OTU528	Bacteroidetes	Sphingobacteriia	Sphingobacteriales	Cytophagaceae(1.0000)	Hymenobacter(1.0000)	0	0	0	0	0	0	0	0	0	0	0	0	0	0	0	0	0	0	0	0	0	0	0	0	0	0	0	0	0	0	0	0	0	0	0	0	0	0	0	0	0	0	0	0
OTU376	Chlamydiae	Chlamydiia	Parachlamydiales	Simkaniaceae(0.3200)	Simkania(0.3200)	1	0	0	0	0	0	0	0	0	0	0	0	0	0	0	0	0	0	0	0	0	0	0	0	0	0	0	0	0	0	0	0	0	0	0	0	0	0	0	0	0	0	0	0
OTU385	Proteobacteria	Gammaproteobacteria	Vibrionales	Vibrionaceae(1.0000)	Vibrio(0.9400)	0	0	0	0	0	0	0	0	0	0	0	0	0	0	0	0	0	0	0	0	0	0	0	0	0	0	0	0	0	0	0	0	0	0	0	0	0	0	0	0	0	0	0	0
OTU526	Proteobacteria	Alphaproteobacteria	Sphingomonadales	Sphingomonadaceae(1.0000)	Rhizorhabdus(0.6300)	0	0	0	0	0	0	0	0	0	0	0	0	0	0	0	0	0	0	0	0	0	0	0	0	0	0	0	0	0	0	0	0	0	0	0	0	0	0	0	0	0	0	0	0
OTU626	Actinobacteria	Actinobacteria	Corynebacteriales	Mycobacteriaceae(1.0000)	Mycobacterium(1.0000)	0	0	0	0	0	0	0	0	0	0	0	0	0	0	0	0	0	0	0	0	0	0	0	0	0	0	0	0	0	0	0	0	0	0	0	0	0	0	0	0	0	0	0	0
OTU1225	Fusobacteria	Fusobacteriia	Fusobacteriales	Fusobacteriaceae(0.9900)	Fusobacterium(0.9900)	0	0	0	0	0	0	0	0	0	0	0	0	0	0	0	0	0	0	0	0	0	0	0	0	0	0	0	0	0	0	0	0	2	0	0	0	0	0	16	0	0	0	0	0
OTU287	Proteobacteria	Gammaproteobacteria	Orbales	Orbaceae(0.9700)	Orbus(0.7400)	0	0	0	0	0	0	0	0	0	0	0	0	0	0	0	0	0	0	0	0	0	0	0	0	0	0	0	0	0	0	0	0	0	0	0	0	0	0	0	0	0	0	0	0
OTU311	Cyanobacteria	Candidatus Melainabacteria	Vampirovibrionales	Synergistaceae(0.1500)	Vampirovibrio(0.1200)	0	0	0	0	0	0	0	0	0	0	0	0	0	0	0	0	0	0	0	0	0	0	0	0	0	0	0	0	0	0	0	17	0	0	1	0	0	0	0	0	0	0	0	0
OTU981	Acidobacteria	Acidobacteriia	Acidobacteriales	Acidobacteriaceae(1.0000)	Edaphobacter(0.5600)	0	0	0	0	0	0	0	0	0	0	0	0	0	1	0	0	0	0	0	0	1	0	0	0	0	0	0	0	0	0	1	0	0	3	0	0	11	0	0	0	0	0	0	0
OTU1102	Actinobacteria	Actinobacteria	Micrococcales	Microbacteriaceae(1.0000)	Rhodoluna(0.7600)	0	0	0	0	0	0	0	0	0	0	0	0	0	0	0	0	0	0	0	0	0	0	0	0	0	0	0	0	0	0	0	0	0	0	0	0	0	0	0	0	0	0	0	0
OTU629	Bacteroidetes	Bacteroidia	Bacteroidales	Prevotellaceae(1.0000)	Prevotella(1.0000)	0	0	0	0	0	0	0	0	0	0	0	0	0	0	0	0	0	0	0	0	0	0	0	0	0	0	0	0	0	0	0	0	0	0	0	0	0	4	0	0	0	0	0	0
OTU386	Firmicutes	Bacilli	Bacillales	Unclassified_Bacillales(1.0000)	Ammoniibacillus(1.0000)	0	0	0	0	0	1	1	0	0	0	0	0	0	0	0	0	0	0	0	0	0	0	0	0	0	0	0	0	0	0	0	0	0	0	0	0	0	0	0	0	0	0	0	0
OTU481	Proteobacteria	Alphaproteobacteria	Sphingomonadales	Sphingomonadaceae(0.9900)	Sphingobium(0.4800)	0	0	0	0	0	0	0	0	0	0	0	0	0	0	0	0	0	0	0	0	0	0	0	0	0	0	0	0	0	0	0	10	0	4	0	0	0	1	0	0	0	0	0	0
OTU494	Bacteroidetes	Bacteroidia	Marinilabiliales	Marinilabiliaceae(0.1900)	Mangroviflexus(0.1500)	0	0	0	0	0	0	0	0	0	0	0	0	0	0	0	0	0	0	0	0	0	0	0	0	0	0	0	0	0	0	0	0	1	0	0	3	11	0	0	0	0	0	0	0
OTU546	Proteobacteria	Alphaproteobacteria	Rhizobiales	Hyphomicrobiaceae(1.0000)	Devosia(1.0000)	0	0	0	0	0	0	0	0	0	0	0	0	0	0	0	0	0	0	0	0	0	0	0	0	0	0	0	0	0	0	0	0	10	4	0	1	0	0	0	0	0	0	0	0
OTU660	Proteobacteria	Alphaproteobacteria	Rhizobiales	Phyllobacteriaceae(0.9600)	Mesorhizobium(0.9600)	0	0	0	0	0	0	0	0	0	0	0	0	0	0	0	0	0	0	0	0	0	0	0	0	0	0	0	0	0	0	0	0	0	0	0	0	0	0	0	0	0	0	0	0
OTU555	Bacteroidetes	Bacteroidia	Bacteroidales	Prevotellaceae(1.0000)	Prevotella(1.0000)	0	0	0	0	0	0	0	0	0	0	0	0	0	0	0	0	0	0	0	0	0	0	0	0	0	0	0	0	0	0	0	0	0	0	0	0	0	0	0	0	0	0	0	0
OTU563	Bacteroidetes	Chitinophagia	Chitinophagales	Chitinophagaceae(1.0000)	Hydrotalea(0.4000)	0	0	0	0	0	0	0	0	0	0	0	0	0	0	1	0	0	0	0	0	0	0	0	0	0	0	0	0	0	0	0	0	0	0	0	0	0	0	0	0	0	0	0	0
OTU622	Cyanobacteria	Cyanobacteria	Nostocales	Stigonematales(0.1300)	Iphinoe(0.1000)	0	0	0	0	0	0	0	0	0	0	0	0	0	0	0	0	0	0	0	0	0	0	0	0	0	0	0	0	0	0	0	0	0	4	0	0	0	0	10	0	0	0	0	0
OTU632	Bacteroidetes	Flavobacteriia	Flavobacteriales	Cryomorphaceae(0.5600)	Phaeocystidibacter(0.4900)	0	0	0	0	0	0	0	0	0	0	0	0	0	0	0	0	0	0	0	0	0	0	0	0	0	0	0	0	0	0	0	0	0	0	0	0	0	0	0	0	0	0	0	0
OTU604	Cyanobacteria	Cyanobacteria	Spirulinales	Oscillatoriales(0.5700)	Halospirulina(0.4900)	0	0	0	0	0	0	0	0	0	0	0	0	0	0	0	0	0	0	0	0	0	0	0	0	0	0	0	0	0	0	0	0	0	0	0	0	0	0	0	0	0	0	0	0
OTU608	Actinobacteria	Actinobacteria	Pseudonocardiales	Pseudonocardiaceae(1.0000)	Saccharopolyspora(0.7300)	0	0	0	0	0	0	0	0	0	0	0	0	0	0	0	0	0	0	0	0	0	0	0	0	0	0	0	0	0	0	0	0	0	0	3	0	0	0	0	10	0	0	0	0
OTU631	Bacteroidetes	Flavobacteriia	Flavobacteriales	Flavobacteriaceae(1.0000)	Chryseobacterium(1.0000)	0	0	0	0	0	0	0	0	0	0	0	0	0	0	0	0	0	0	0	0	0	0	0	0	0	0	0	0	0	0	0	0	0	0	0	0	0	0	0	0	0	0	0	0
OTU405	Bacteroidetes	Sphingobacteriia	Sphingobacteriales	Sphingobacteriaceae(0.5700)	Sphingobacterium(0.5700)	0	0	0	0	0	0	0	0	0	0	0	0	0	0	0	0	0	0	0	0	0	0	0	0	0	0	0	0	0	0	0	0	0	0	0	0	0	0	0	0	10	0	0	0
OTU477	Tenericutes	Mollicutes	Acholeplasmatales	Bifidobacteriaceae(0.1600)	Acholeplasma(0.1200)	0	0	0	0	0	0	0	0	0	0	0	0	0	0	0	0	0	0	0	0	0	0	0	0	0	0	0	0	0	0	0	0	0	0	0	0	0	0	0	0	0	0	0	0
OTU479	Verrucomicrobia	Verrucomicrobiae	Verrucomicrobiales	Verrucomicrobiaceae(0.4600)	Prosthecobacter(0.2200)	0	0	0	0	0	0	0	0	0	0	0	0	0	0	0	0	0	0	0	0	0	0	0	0	0	0	0	0	0	0	0	0	0	0	0	0	0	0	0	0	0	0	1	0
OTU577	Bacteroidetes	Bacteroidia	Bacteroidales	Bacteroidaceae(1.0000)	Bacteroides(1.0000)	0	0	0	0	0	0	0	0	0	0	0	0	0	0	0	0	0	0	0	0	0	0	0	0	0	0	0	0	0	0	0	0	0	0	0	0	0	0	0	0	0	0	0	0
OTU742	Bacteroidetes	Sphingobacteriia	Sphingobacteriales	Cytophagaceae(1.0000)	Cytophaga(1.0000)	0	0	0	0	0	0	0	0	0	0	0	0	0	0	0	0	0	0	0	0	0	0	0	0	0	0	0	0	0	0	0	0	0	0	0	0	0	0	0	0	0	0	0	0
a Sample ID: A: apple, P: pear,D: day, O: orchard.
b Taxonomic assignment at phylum, class and order level were performed manually based on assigned family (NCBI taxonomy browser).
c Taxonomic assignment scores are provided inside the parentheses. Identification can be considered reliable when a score value ≥0.80 is found (indicated in bold).
[truncated: 86 more columns]
